# Supplementary material for: Exploring Effects of C. elegans Protective Natural Microbiota on Host Physiology
Source: Front Cell Infect Microbiol. 2022 Feb 14;12:775728. doi: 10.3389/fcimb.2022.775728 (PMC8884406; doi:10.3389/fcimb.2022.775728)
Supplement: Supplementary file 2 [file Table_1.xlsx]

## Sheet: Read Me
Supplementary Table. Raw phenotypic data.
Each tab in this document contains separate phenotypic datasets and statistical analyses used to produce a particular figure in the main article and supporting material
Please refer to the table below to find which dataset are foun on each tab
Tab	Description of the data
Figure 1A	Shows fertility of each of the microbiota isolates MYb11, MYb115 and OP50
Figure 1A _stats	Statistics of Figure 1A
Figure 1B	Shows lifespan of each of the microbiota isolates MYb11, MYb115 and OP50
Figure 1B_stats	Statistics of Figure 1B including additional runs
Figure 2E	Shows colony forming units(CFU) of each of the microbiota isolates MYb11, MYb115 and OP50 in day 1 adult worms
Figure 2E_stats	Statistics of Figure 2E
Figure 3A	Shows worm survival data 24 h p.i. as alive and dead worm counts of N2 worm strain exposed to different treatments of microbiota isolates MYb11, or MYb115 or the food control OP50 mixed with different Bt strains at diferent concentrations
Figure 3B	Shows worm survival data 24 h p.i. as alive and dead worm counts of N2 worm strain exposed to different treatments of microbiota isolates MYb11, or MYb115 or the food control OP50 mixed with different concentations of the purified Bt toxins
Figure 3_stats	Statistics of Figure 3A+3B
Figure S2	Shows colony forming units(CFU) of each of the microbiota isolates MYb11, MYb115 and OP50 at different life-stages( i.e., L4, adult worms day 1, 3, 5 and 9) in an ageing worm
Figure S2_stats	Statistics of Figure S2
Figure S3	Worm population growth counted after exposing the worms to a mixture of each of protective microbiota MYb11, MYb115 or the control OP50 mixed with the B.thuringiensis spore-toxins mix
Figure S3_stats	Statistics of Figure S3

## Sheet: Figure 1A
Figure 1A
Worm fertility upon growth on each of the microbiota isolates P. lurida MYb11, P. fluorscens MYb115 and the control E. coli OP50
run	bac	rep	offspring	Time
1	OP50	1	0	8
1	OP50	2	0	8
1	OP50	3	0	8
1	OP50	4	0	8
1	OP50	9	0	8
1	OP50	12	0	8
1	OP50	14	0	8
1	OP50	1	2	7
1	OP50	2	9	7
1	OP50	3	3	7
1	OP50	4	1	7
1	OP50	9	2	7
1	OP50	12	6	7
1	OP50	14	2	7
1	OP50	1	6	6
1	OP50	2	7	6
1	OP50	3	5	6
1	OP50	4	2	6
1	OP50	6	0	6
1	OP50	9	11	6
1	OP50	12	10	6
1	OP50	14	2	6
1	OP50	1	12	5
1	MYb115	2	0	5
1	OP50	2	15	5
1	OP50	3	24	5
1	OP50	4	13	5
1	MYb115	6	0	5
1	OP50	6	1	5
1	MYb11	7	0	5
1	MYb11	8	0	5
1	MYb115	9	0	5
1	OP50	9	24	5
1	MYb11	10	0	5
1	OP50	12	24	5
1	MYb115	13	0	5
1	MYb11	14	0	5
1	OP50	14	19	5
1	MYb11	1	0	4
1	MYb115	1	0	4
1	OP50	1	28	4
1	MYb115	2	10	4
1	OP50	2	24	4
1	MYb11	3	0	4
1	OP50	3	37	4
1	MYb11	4	0	4
1	MYb115	4	0	4
1	OP50	4	32	4
1	MYb11	5	0	4
1	MYb115	5	0	4
1	MYb11	6	0	4
1	MYb115	6	10	4
1	OP50	6	14	4
1	MYb11	7	1	4
1	MYb115	7	0	4
1	MYb11	8	2	4
1	MYb115	8	0	4
1	MYb11	9	0	4
1	MYb115	9	4	4
1	OP50	9	20	4
1	MYb11	10	2	4
1	MYb115	10	0	4
1	MYb11	11	0	4
1	MYb115	11	0	4
1	MYb11	12	0	4
1	MYb115	12	0	4
1	OP50	12	48	4
1	MYb11	13	0	4
1	MYb11	14	1	4
1	MYb115	14	0	4
1	OP50	14	55	4
1	MYb11	15	0	4
1	MYb115	15	0	4
1	MYb11	1	58	3
1	MYb115	1	9	3
1	OP50	1	68	3
1	MYb115	2	12	3
1	OP50	2	80	3
1	MYb11	3	14	3
1	OP50	3	80	3
1	MYb11	4	26	3
1	MYb115	4	51	3
1	OP50	4	71	3
1	MYb11	5	28	3
1	MYb115	5	20	3
1	MYb11	6	16	3
1	MYb115	6	38	3
1	OP50	6	68	3
1	MYb11	7	16	3
1	MYb115	7	9	3
1	MYb11	8	67	3
1	MYb115	8	12	3
1	MYb11	9	65	3
1	MYb115	9	34	3
1	OP50	9	28	3
1	MYb11	10	64	3
1	MYb115	10	8	3
1	MYb11	11	88	3
1	MYb115	11	11	3
1	MYb11	12	35	3
1	MYb115	12	20	3
1	OP50	12	74	3
1	MYb11	13	56	3
1	MYb115	13	72	3
1	MYb11	14	24	3
1	MYb115	14	22	3
1	OP50	14	67	3
1	MYb11	15	24	3
1	MYb115	15	17	3
1	MYb11	1	158	2
1	MYb115	1	209	2
1	OP50	1	101	2
1	MYb115	2	135	2
1	OP50	2	89	2
1	MYb11	3	211	2
1	OP50	3	110	2
1	MYb11	4	147	2
1	MYb115	4	210	2
1	OP50	4	91	2
1	MYb11	5	165	2
1	MYb115	5	153	2
1	MYb11	6	211	2
1	MYb115	6	202	2
1	OP50	6	68	2
1	MYb11	7	147	2
1	MYb115	7	177	2
1	MYb11	8	165	2
1	MYb115	8	201	2
1	MYb11	9	226	2
1	MYb115	9	184	2
1	OP50	9	43	2
1	MYb11	10	174	2
1	MYb115	10	79	2
1	MYb11	11	156	2
1	MYb115	11	220	2
1	MYb11	12	213	2
1	MYb115	12	172	2
1	OP50	12	94	2
1	MYb11	13	210	2
1	MYb115	13	160	2
1	MYb11	14	221	2
1	MYb115	14	179	2
1	OP50	14	53	2
1	MYb11	15	156	2
1	MYb115	15	125	2
1	MYb11	1	75	1
1	MYb115	1	99	1
1	OP50	1	30	1
1	MYb115	2	94	1
1	OP50	2	40	1
1	MYb11	3	81	1
1	OP50	3	40	1
1	MYb11	4	82	1
1	MYb115	4	45	1
1	OP50	4	38	1
1	MYb11	5	86	1
1	MYb115	5	86	1
1	MYb11	6	66	1
1	MYb115	6	87	1
1	OP50	6	32	1
1	MYb11	7	58	1
1	MYb115	7	89	1
1	MYb11	8	72	1
1	MYb115	8	113	1
1	MYb11	9	86	1
1	MYb115	9	91	1
1	OP50	9	4	1
1	MYb11	10	101	1
1	MYb115	10	90	1
1	MYb11	11	117	1
1	MYb115	11	68	1
1	MYb11	12	89	1
1	MYb115	12	110	1
1	OP50	12	28	1
1	MYb11	13	89	1
1	MYb115	13	104	1
1	MYb11	14	100	1
1	MYb115	14	91	1
1	OP50	14	0	1
1	MYb11	15	85	1
1	MYb115	15	130	1
2	MYb11	1	98	1
2	MYb11	1	226	2
2	MYb11	1	30	3
2	MYb11	1	0	4
2	MYb115	1	138	1
2	MYb115	1	182	2
2	MYb115	1	1	3
2	MYb115	1	0	4
2	OP50	1	39	1
2	OP50	1	87	2
2	OP50	1	81	3
2	OP50	1	34	4
2	OP50	1	12	5
2	OP50	1	0	6
2	MYb11	2	105	1
2	MYb11	2	191	2
2	MYb11	2	20	3
2	MYb11	2	0	4
2	MYb115	2	112	1
2	MYb115	2	163	2
2	MYb115	2	11	3
2	MYb115	2	1	4
2	MYb115	2	0	5
2	OP50	2	44	1
2	OP50	2	96	2
2	OP50	2	106	3
2	OP50	2	19	4
2	OP50	2	3	5
2	OP50	2	0	6
2	MYb11	3	96	1
2	MYb11	3	154	2
2	MYb11	3	82	3
2	MYb11	3	11	4
2	MYb11	3	6	5
2	MYb11	3	0	6
2	MYb115	3	129	1
2	MYb115	3	137	2
2	MYb115	3	0	3
2	OP50	3	48	1
2	OP50	3	92	2
2	OP50	3	87	3
2	OP50	3	23	4
2	OP50	3	1	5
2	OP50	3	0	6
2	MYb11	4	97	1
2	MYb11	4	199	2
2	MYb11	4	36	3
2	MYb11	4	0	4
2	MYb115	4	102	1
2	MYb115	4	153	2
2	MYb115	4	4	3
2	MYb115	4	0	4
2	OP50	4	42	1
2	OP50	4	129	2
2	OP50	4	75	3
2	OP50	4	3	4
2	OP50	4	0	5
2	MYb11	5	128	1
2	MYb11	5	147	2
2	MYb11	5	38	3
2	MYb11	5	1	4
2	MYb11	5	2	5
2	MYb11	5	0	6
2	MYb115	5	108	1
2	MYb115	5	133	2
2	MYb115	5	2	3
2	MYb115	5	0	4
2	MYb11	6	127	1
2	MYb11	6	182	2
2	MYb11	6	6	3
2	MYb11	6	0	4
2	MYb115	6	104	1
2	MYb115	6	189	2
2	MYb115	6	28	3
2	MYb115	6	0	4
2	MYb115	6	0	5
2	OP50	6	34	1
2	OP50	6	79	2
2	OP50	6	81	3
2	OP50	6	32	4
2	OP50	6	8	5
2	OP50	6	0	6
2	MYb11	7	142	1
2	MYb11	7	72	2
2	MYb11	7	120	3
2	MYb11	7	0	4
2	MYb115	7	129	1
2	MYb115	7	133	2
2	MYb115	7	0	3
2	OP50	7	45	1
2	OP50	7	78	2
2	OP50	7	92	3
2	OP50	7	40	4
2	OP50	7	6	5
2	OP50	7	0	6
2	MYb11	8	114	1
2	MYb11	8	169	2
2	MYb11	8	33	3
2	MYb11	8	4	4
2	MYb11	8	0	5
2	MYb115	8	124	1
2	MYb115	8	132	2
2	MYb115	8	32	3
2	MYb115	8	2	4
2	MYb115	8	0	5
2	OP50	8	41	1
2	OP50	8	133	2
2	OP50	8	94	3
2	OP50	8	24	4
2	OP50	8	2	5
2	OP50	8	0	6
2	MYb11	9	130	1
2	MYb11	9	175	2
2	MYb11	9	29	3
2	MYb11	9	0	4
2	MYb115	9	145	1
2	MYb115	9	142	2
2	MYb115	9	12	3
2	MYb115	9	0	4
2	OP50	9	40	1
2	OP50	9	60	2
2	OP50	9	18	3
2	OP50	9	0	4
2	MYb11	10	129	1
2	MYb11	10	180	2
2	MYb11	10	19	3
2	MYb11	10	5	4
2	MYb11	10	0	5
2	MYb115	10	108	1
2	MYb115	10	8	2
2	MYb115	10	1	3
2	OP50	10	42	1
2	OP50	10	117	2
2	OP50	10	60	3
2	OP50	10	8	4
2	OP50	10	0	5
2	MYb11	11	94	1
2	MYb11	11	172	2
2	MYb11	11	61	3
2	MYb11	11	0	4
2	MYb115	11	98	1
2	MYb115	11	147	2
2	MYb115	11	0	3
2	OP50	11	53	1
2	OP50	11	124	2
2	OP50	11	90	3
2	OP50	11	23	4
2	OP50	11	1	5
2	OP50	11	0	6
2	MYb11	12	84	1
2	MYb11	12	162	2
2	MYb11	12	162	2
2	MYb11	12	22	3
2	MYb11	12	0	4
2	MYb115	12	105	1
2	MYb115	12	171	2
2	MYb115	12	16	3
2	MYb115	12	0	4
2	MYb11	13	140	1
2	MYb11	13	134	2
2	MYb11	13	31	3
2	MYb11	13	2	4
2	MYb11	13	0	5
2	MYb115	13	82	1
2	MYb115	13	196	2
2	MYb115	13	0	3
2	OP50	13	34	1
2	OP50	13	108	2
2	OP50	13	72	3
2	OP50	13	10	4
2	OP50	13	1	5
2	OP50	13	0	6
2	MYb11	14	119	1
2	MYb11	14	181	2
2	MYb11	14	53	3
2	MYb11	14	0	4
2	MYb115	14	89	1
2	MYb115	14	150	2
2	MYb115	14	5	3
2	MYb115	14	0	4
2	OP50	14	38	1
2	OP50	14	99	2
2	OP50	14	129	3
2	OP50	14	18	4
2	OP50	14	9	5
2	OP50	14	0	6
2	MYb11	15	104	1
2	MYb11	15	142	2
2	MYb11	15	12	3
2	MYb11	15	10	4
2	MYb11	15	0	5
2	MYb115	15	126	1
2	MYb115	15	156	2
2	MYb115	15	0	3
3	MYb115	1	117	1
3	MYb115	1	240	2
3	MYb115	1	11	3
3	MYb115	1	0	4
3	MYb115	2	102	1
3	MYb115	2	173	2
3	MYb115	2	2	3
3	MYb115	2	0	4
3	MYb115	3	151	1
3	MYb115	3	251	2
3	MYb115	3	17	3
3	MYb115	3	0	4
3	MYb115	4	133	1
3	MYb115	4	209	2
3	MYb115	4	4	3
3	MYb115	4	0	4
3	MYb115	5	122	1
3	MYb115	5	227	2
3	MYb115	5	5	3
3	MYb115	5	0	4
3	MYb115	6	131	1
3	MYb115	6	215	2
3	MYb115	6	7	3
3	MYb115	6	0	4
3	MYb115	7	116	1
3	MYb115	7	221	2
3	MYb115	7	0	3
3	MYb115	8	130	1
3	MYb115	8	203	2
3	MYb115	8	20	3
3	MYb115	8	0	4
3	MYb115	9	145	1
3	MYb115	9	223	2
3	MYb115	9	15	3
3	MYb115	9	0	4
3	MYb115	10	45	1
3	MYb115	10	221	2
3	MYb115	10	34	3
3	MYb115	10	0	4
3	MYb115	11	117	1
3	MYb115	11	211	2
3	MYb115	11	17	3
3	MYb115	11	0	4
3	MYb115	12	103	1
3	MYb115	12	213	2
3	MYb115	12	2	3
3	MYb115	12	0	4
3	MYb115	13	197	2
3	MYb115	13	11	3
3	MYb115	13	0	4
3	MYb115	14	149	1
3	MYb115	14	139	2
3	MYb115	14	5	3
3	MYb115	14	0	4
3	MYb115	15	86	1
3	MYb115	15	185	2
3	MYb115	15	19	3
3	MYb115	15	1	4
3	MYb115	15	0	5
3	OP50	1	48	1
3	OP50	1	175	2
3	OP50	1	134	3
3	OP50	1	26	4
3	OP50	1	1	5
3	OP50	1	0	6
3	OP50	2	48	1
3	OP50	2	144	2
3	OP50	2	55	3
3	OP50	2	11	4
3	OP50	2	2	5
3	OP50	2	0	6
3	OP50	3	58	1
3	OP50	3	152	2
3	OP50	3	69	3
3	OP50	4	42	1
3	OP50	4	129	2
3	OP50	4	83	3
3	OP50	4	5	4
3	OP50	4	1	5
3	OP50	4	2	6
3	OP50	4	0	7
3	OP50	5	52	1
3	OP50	5	138	2
3	OP50	5	116	3
3	OP50	5	28	4
3	OP50	5	4	5
3	OP50	5	0	6
3	OP50	6	54	1
3	OP50	6	182	2
3	OP50	6	83	3
3	OP50	6	3	4
3	OP50	6	1	5
3	OP50	6	0	6
3	OP50	7	40	1
3	OP50	7	149	2
3	OP50	7	6	3
3	OP50	7	6	4
3	OP50	7	3	5
3	OP50	7	1	6
3	OP50	7	0	7
3	OP50	8	26	1
3	OP50	8	134	2
3	OP50	8	24	3
3	OP50	8	0	4
3	OP50	8	1	5
3	OP50	8	0	6
3	OP50	9	45	1
3	OP50	9	142	2
3	OP50	9	105	3
3	OP50	9	14	4
3	OP50	9	3	5
3	OP50	9	1	6
3	OP50	9	0	7
3	OP50	10	46	1
3	OP50	10	161	2
3	OP50	10	136	3
3	OP50	10	16	4
3	OP50	10	2	5
3	OP50	10	1	6
3	OP50	10	0	7
3	OP50	11	50	1
3	OP50	11	153	2
3	OP50	11	178	3
3	OP50	11	1	4
3	OP50	11	0	5
3	OP50	12	61	1
3	OP50	12	139	2
3	OP50	12	125	3
3	OP50	12	10	4
3	OP50	12	1	5
3	OP50	12	0	6
3	OP50	13	40	1
3	OP50	13	170	2
3	OP50	13	146	3
3	OP50	13	29	4
3	OP50	13	0	5
3	OP50	14	56	1
3	OP50	14	130	2
3	OP50	14	42	3
3	OP50	14	2	4
3	OP50	14	0	5
3	OP50	15	35	1
3	OP50	15	160	2
3	OP50	15	98	3
3	OP50	15	8	4
3	OP50	15	0	5
4	MYb11	1	92	1
4	MYb11	1	166	2
4	MYb11	1	15	3
4	MYb11	1	1	4
4	MYb11	1	0	5
4	MYb11	2	90	1
4	MYb11	2	175	2
4	MYb11	2	13	3
4	MYb11	2	6	4
4	MYb11	2	0	5
4	MYb11	3	93	1
4	MYb11	3	163	2
4	MYb11	3	2	3
4	MYb11	3	0	4
4	MYb11	4	74	1
4	MYb11	4	147	2
4	MYb11	4	16	3
4	MYb11	4	12	4
4	MYb11	4	0	5
4	MYb11	5	104	1
4	MYb11	5	181	2
4	MYb11	5	5	3
4	MYb11	5	2	4
4	MYb11	5	0	5
4	MYb11	5	0	6
4	MYb11	5	1	7
4	MYb11	5	0	8
4	MYb11	6	105	1
4	MYb11	6	189	2
4	MYb11	6	9	3
4	MYb11	6	0	4
4	MYb11	7	76	1
4	MYb11	7	148	2
4	MYb11	7	10	3
4	MYb11	7	4	4
4	MYb11	7	0	5
4	MYb11	7	0	6
4	MYb11	7	2	7
4	MYb11	7	0	8
4	MYb11	8	122	1
4	MYb11	8	120	2
4	MYb11	8	2	3
4	MYb11	8	0	4
4	MYb11	9	88	1
4	MYb11	9	191	2
4	MYb11	9	7	3
4	MYb11	9	4	4
4	MYb11	9	0	5
4	MYb11	10	90	1
4	MYb11	10	211	2
4	MYb11	10	21	3
4	MYb11	10	2	4
4	MYb11	10	0	5
4	MYb11	11	92	1
4	MYb11	11	181	2
4	MYb11	11	12	3
4	MYb11	11	0	4
4	MYb11	12	94	1
4	MYb11	12	177	2
4	MYb11	12	10	3
4	MYb11	12	0	4
4	MYb11	13	98	1
4	MYb11	13	159	2
4	MYb11	13	8	3
4	MYb11	13	11	4
4	MYb11	13	0	5
4	MYb11	14	73	1
4	MYb11	14	196	2
4	MYb11	14	45	3
4	MYb11	14	0	4
4	MYb11	14	1	5
4	MYb11	14	1	6
4	MYb11	14	0	7
4	MYb11	15	117	1
4	MYb11	15	124	2
4	MYb11	15	8	3
4	MYb11	15	3	4
4	MYb11	15	0	5
4	MYb11	16	81	1
4	MYb11	16	139	2
4	MYb11	16	1	3
4	MYb11	16	0	4
4	MYb11	17	73	1
4	MYb11	17	174	2
4	MYb11	17	49	3
4	MYb11	17	5	4
4	MYb11	17	0	5
4	MYb11	18	116	1
4	MYb11	18	204	2
4	MYb11	18	27	3
4	MYb11	18	0	4
4	MYb11	19	96	1
4	MYb11	19	147	2
4	MYb11	19	0	3
4	MYb11	20	83	1
4	MYb11	20	187	2
4	MYb11	20	40	3
4	MYb11	20	0	4
4	MYb11	20	1	7
4	MYb11	20	0	8
4	OP50	1	63	1
4	OP50	1	134	2
4	OP50	1	84	3
4	OP50	1	4	4
4	OP50	1	0	5
4	OP50	2	64	1
4	OP50	2	145	2
4	OP50	2	42	3
4	OP50	2	14	4
4	OP50	2	1	5
4	OP50	2	0	6
4	OP50	2	1	7
4	OP50	2	1	8
4	OP50	3	72	1
4	OP50	3	169	2
4	OP50	3	122	3
4	OP50	3	3	4
4	OP50	3	0	5
4	OP50	4	53	1
4	OP50	4	143	2
4	OP50	4	58	3
4	OP50	4	1	4
4	OP50	4	0	5
4	OP50	4	2	6
4	OP50	4	0	7
4	OP50	4	2	8
4	OP50	5	57	1
4	OP50	5	123	2
4	OP50	5	83	3
4	OP50	5	28	4
4	OP50	5	20	5
4	OP50	5	1	6
4	OP50	5	0	7
4	OP50	6	68	1
4	OP50	6	138	2
4	OP50	6	44	3
4	OP50	6	2	4
4	OP50	6	0	5
4	OP50	6	2	6
4	OP50	6	1	7
4	OP50	6	0	8
4	OP50	7	65	1
4	OP50	7	134	2
4	OP50	7	76	3
4	OP50	7	5	4
4	OP50	7	5	5
4	OP50	7	4	6
4	OP50	7	5	7
4	OP50	7	0	8
4	OP50	8	74	1
4	OP50	8	142	2
4	OP50	8	64	3
4	OP50	8	6	4
4	OP50	8	0	5
4	OP50	8	1	6
4	OP50	8	0	7
4	OP50	9	58	1
4	OP50	9	147	2
4	OP50	9	100	3
4	OP50	9	9	4
4	OP50	9	0	5
4	OP50	9	1	6
4	OP50	9	1	7
4	OP50	9	0	8
4	OP50	10	62	1
4	OP50	10	127	2
4	OP50	10	68	3
4	OP50	10	17	4
4	OP50	10	1	5
4	OP50	10	0	6
4	OP50	11	51	1
4	OP50	11	152	2
4	OP50	11	76	3
4	OP50	11	9	4
4	OP50	11	1	5
4	OP50	11	0	6
4	OP50	12	70	1
4	OP50	12	172	2
4	OP50	12	66	3
4	OP50	12	0	4
4	OP50	13	61	1
4	OP50	13	162	2
4	OP50	13	45	3
4	OP50	13	8	4
4	OP50	13	6	5
4	OP50	13	1	6
4	OP50	13	0	7
4	OP50	14	57	1
4	OP50	14	161	2
4	OP50	14	62	3
4	OP50	14	1	4
4	OP50	14	0	5
4	OP50	14	1	6
4	OP50	14	0	7
4	OP50	15	62	1
4	OP50	15	156	2
4	OP50	15	104	3
4	OP50	15	3	4
4	OP50	15	0	5
4	OP50	15	1	6
4	OP50	15	0	7
4	OP50	16	67	1
4	OP50	16	162	2
4	OP50	16	48	3
4	OP50	16	1	4
4	OP50	16	0	5
4	OP50	17	67	1
4	OP50	17	142	2
4	OP50	17	64	3
4	OP50	17	13	4
4	OP50	17	0	5
4	OP50	17	1	6
4	OP50	17	0	7
4	OP50	18	67	1
4	OP50	18	134	2
4	OP50	18	42	3
4	OP50	18	11	4
4	OP50	18	2	5
4	OP50	18	6	6
4	OP50	18	1	7
4	OP50	18	0	8
4	OP50	19	50	1
4	OP50	19	132	2
4	OP50	19	96	3
4	OP50	19	22	4
4	OP50	19	5	5
4	OP50	19	0	6
4	OP50	19	1	7
4	OP50	19	0	8
4	OP50	20	61	1
4	OP50	20	132	2
4	OP50	20	42	3
4	OP50	20	21	4
4	OP50	20	3	5
4	OP50	20	1	6
4	OP50	20	0	7
5	MYb11	1	103	1
5	MYb11	1	134	2
5	MYb11	1	29	3
5	MYb11	1	4	4
5	MYb11	1	0	5
5	MYb11	2	88	1
5	MYb11	2	138	2
5	MYb11	2	93	3
5	MYb11	2	0	4
5	MYb11	3	91	1
5	MYb11	3	153	2
5	MYb11	3	62	3
5	MYb11	3	0	4
5	MYb11	4	72	1
5	MYb11	4	141	2
5	MYb11	4	86	3
5	MYb11	4	1	4
5	MYb11	4	0	5
5	MYb11	5	94	1
5	MYb11	5	147	2
5	MYb11	5	64	3
5	MYb11	5	0	4
5	MYb11	6	110	1
5	MYb11	6	160	2
5	MYb11	6	80	3
5	MYb11	6	0	4
5	MYb11	7	88	1
5	MYb11	7	131	2
5	MYb11	7	93	3
5	MYb11	7	11	4
5	MYb11	7	0	5
5	MYb11	8	80	1
5	MYb11	8	138	2
5	MYb11	8	93	3
5	MYb11	8	0	4
5	MYb11	9	96	1
5	MYb11	9	141	2
5	MYb11	9	54	3
5	MYb11	9	5	4
5	MYb11	9	0	5
5	MYb11	10	83	1
5	MYb11	10	137	2
5	MYb11	10	97	3
5	MYb11	10	3	4
5	MYb11	10	0	5
5	MYb11	11	99	1
5	MYb11	11	159	2
5	MYb11	11	68	3
5	MYb11	11	2	4
5	MYb11	11	0	5
5	MYb11	12	96	1
5	MYb11	12	147	2
5	MYb11	12	102	3
5	MYb11	12	5	4
5	MYb11	12	0	5
5	MYb11	13	105	1
5	MYb11	13	133	2
5	MYb11	13	77	3
5	MYb11	13	2	4
5	MYb11	13	0	5
5	MYb11	14	84	1
5	MYb11	14	137	2
5	MYb11	14	68	3
5	MYb11	14	2	4
5	MYb11	14	0	5
5	MYb11	15	97	1
5	MYb11	15	136	2
5	MYb11	15	62	3
5	MYb11	15	12	4
5	MYb11	15	0	5
5	MYb11	16	83	1
5	MYb11	16	136	2
5	MYb11	16	53	3
5	MYb11	16	5	4
5	MYb11	16	0	5
5	MYb11	17	74	1
5	MYb11	17	137	2
5	MYb11	17	74	3
5	MYb11	17	0	4
5	MYb11	18	36	1
5	MYb11	18	134	2
5	MYb11	18	121	3
5	MYb11	18	2	4
5	MYb11	18	0	5
5	MYb11	19	99	1
5	MYb11	19	143	2
5	MYb11	19	101	3
5	MYb11	19	3	4
5	MYb11	19	0	5
5	MYb11	20	103	1
5	MYb11	20	158	2
5	MYb11	20	95	3
5	MYb11	20	15	4
5	MYb11	20	0	5
5	OP50	1	70	1
5	OP50	1	165	2
5	OP50	1	50	3
5	OP50	1	2	4
5	OP50	1	0	5
5	OP50	1	1	6
5	OP50	1	0	7
5	OP50	2	90	1
5	OP50	2	164	2
5	OP50	2	28	3
5	OP50	2	1	4
5	OP50	2	0	5
5	OP50	3	76	1
5	OP50	3	137	2
5	OP50	3	99	3
5	OP50	3	4	4
5	OP50	3	0	5
5	OP50	4	86	1
5	OP50	4	160	2
5	OP50	4	71	3
5	OP50	4	11	4
5	OP50	4	0	5
5	OP50	5	87	1
5	OP50	5	165	2
5	OP50	5	72	3
5	OP50	5	0	4
5	OP50	6	73	1
5	OP50	6	152	2
5	OP50	6	54	3
5	OP50	6	0	4
5	OP50	7	92	1
5	OP50	7	153	2
5	OP50	7	56	3
5	OP50	7	2	4
5	OP50	7	0	5
5	OP50	8	68	1
5	OP50	8	150	2
5	OP50	8	87	3
5	OP50	8	1	4
5	OP50	8	2	5
5	OP50	8	1	6
5	OP50	8	1	7
5	OP50	8	0	8
5	OP50	9	66	1
5	OP50	9	161	2
5	OP50	9	85	3
5	OP50	9	3	4
5	OP50	9	0	5
5	OP50	10	72	1
5	OP50	10	163	2
5	OP50	10	93	3
5	OP50	10	3	4
5	OP50	10	2	5
5	OP50	10	0	6
5	OP50	11	60	1
5	OP50	11	116	2
5	OP50	11	158	3
5	OP50	11	8	4
5	OP50	11	0	5
5	OP50	11	2	6
5	OP50	11	0	7
5	OP50	12	70	1
5	OP50	12	151	2
5	OP50	12	92	3
5	OP50	12	2	4
5	OP50	12	0	5
5	OP50	12	1	6
5	OP50	12	0	7
5	OP50	13	97	1
5	OP50	13	156	2
5	OP50	13	121	3
5	OP50	13	0	4
5	OP50	14	85	1
5	OP50	14	145	2
5	OP50	14	98	3
5	OP50	14	0	4
5	OP50	15	67	1
5	OP50	15	123	2
5	OP50	15	145	3
5	OP50	15	7	4
5	OP50	15	0	5
5	OP50	16	111	1
5	OP50	16	164	2
5	OP50	16	17	3
5	OP50	16	0	4
5	OP50	17	82	1
5	OP50	17	101	2
5	OP50	17	39	3
5	OP50	17	2	4
5	OP50	17	0	5
5	OP50	18	67	1
5	OP50	18	144	2
5	OP50	18	24	3
5	OP50	18	1	4
5	OP50	18	0	5
5	OP50	19	97	1
5	OP50	19	171	2
5	OP50	19	63	3
5	OP50	19	1	4
5	OP50	19	0	5
5	OP50	20	96	1
5	OP50	20	165	2
5	OP50	20	66	3
5	OP50	20	0	4

## Sheet: Figure 1A_stats
Figure 1A
day	comparison	p-value	asterik	test	correction
total	OP50 vs MYb11	0.023	*	Kruskal-Wallis	FDR
total	OP50 vs MYb115	0.279		Kruskal-Wallis	FDR
1	OP50 vs MYb11	2.32574e-17	***	Kruskal-Wallis	FDR
1	OP50 vs MYb115	3.66204e-15	***	Kruskal-Wallis	FDR
2	OP50 vs MYb11	1.10684e-06	***	Kruskal-Wallis	FDR
2	OP50 vs MYb115	1.43828e-07	***	Kruskal-Wallis	FDR
3	OP50 vs MYb11	1.16022e-07	***	Kruskal-Wallis	FDR
3	OP50 vs MYb115	9.93187e-17	***	Kruskal-Wallis	FDR
4	OP50 vs MYb11	9.37911e-09	***	Kruskal-Wallis	FDR
4	OP50 vs MYb115	4.53699e-11	***	Kruskal-Wallis	FDR
5	OP50 vs MYb11	1.11216e-05	***	Kruskal-Wallis	FDR
5	OP50 vs MYb115	0.00739748	**	Kruskal-Wallis	FDR

## Sheet: Figure 1B
Figure 1B
Worm lifespan upon growth on each of the microbiota isolates P. lurida MYb11, P. fluorscens MYb115 and the control E. coli OP50
	run	bac	rep	Alive	Dead	Time
	1	MYb11	1	30	0	1
	1	MYb11	1	29	0	2
	1	MYb11	1	29	0	3
	1	MYb11	1	28	1	4
	1	MYb11	1	28	0	5
	1	MYb11	1	25	3	6
	1	MYb11	1	23	2	7
	1	MYb11	1	23	0	8
	1	MYb11	1	21	2	9
	1	MYb11	1	19	2	10
	1	MYb11	1	16	3	11
	1	MYb11	1	12	4	12
	1	MYb11	1	12	0	13
	1	MYb11	1	10	2	14
	1	MYb11	1	10	0	15
	1	MYb11	1	8	2	16
	1	MYb11	1	8	0	17
	1	MYb11	1	6	2	18
	1	MYb11	1	4	2	19
	1	MYb11	1	4	0	20
	1	MYb11	1	2	2	21
	1	MYb11	1	2	0	22
	1	MYb11	1	2	0	23
	1	MYb11	1	1	1	24
	1	MYb11	1	1	0	25
	1	MYb11	1	0	1	26
	1	MYb11	1	30	0	0
	1	MYb11	2	30	0	1
	1	MYb11	2	29	0	2
	1	MYb11	2	29	0	3
	1	MYb11	2	24	5	4
	1	MYb11	2	24	0	5
	1	MYb11	2	23	0	6
	1	MYb11	2	23	0	7
	1	MYb11	2	21	2	8
	1	MYb11	2	18	3	9
	1	MYb11	2	15	3	10
	1	MYb11	2	11	4	11
	1	MYb11	2	8	3	12
	1	MYb11	2	7	1	13
	1	MYb11	2	6	1	14
	1	MYb11	2	5	1	15
	1	MYb11	2	5	0	16
	1	MYb11	2	4	1	17
	1	MYb11	2	3	1	18
	1	MYb11	2	3	0	19
	1	MYb11	2	3	0	20
	1	MYb11	2	3	0	21
	1	MYb11	2	2	1	22
	1	MYb11	2	1	1	22
	1	MYb11	2	0	1	23
	1	MYb11	2	30	0	0
	1	MYb11	3	30	0	1
	1	MYb11	3	30	0	2
	1	MYb11	3	30	0	3
	1	MYb11	3	28	2	4
	1	MYb11	3	27	1	5
	1	MYb11	3	26	1	6
	1	MYb11	3	21	5	7
	1	MYb11	3	19	2	8
	1	MYb11	3	15	3	9
	1	MYb11	3	12	3	10
	1	MYb11	3	11	1	11
	1	MYb11	3	9	1	12
	1	MYb11	3	8	1	13
	1	MYb11	3	8	0	14
	1	MYb11	3	8	0	15
	1	MYb11	3	8	0	16
	1	MYb11	3	8	0	17
	1	MYb11	3	8	0	18
	1	MYb11	3	8	0	19
	1	MYb11	3	6	2	20
	1	MYb11	3	2	4	21
	1	MYb11	3	1	1	22
	1	MYb11	3	1	0	23
	1	MYb11	3	0	1	24
	1	MYb11	3	30	0	0
	1	MYb11	4	30	0	1
	1	MYb11	4	30	0	2
	1	MYb11	4	29	0	3
	1	MYb11	4	26	2	4
	1	MYb11	4	25	1	5
	1	MYb11	4	25	0	6
	1	MYb11	4	25	0	7
	1	MYb11	4	22	3	8
	1	MYb11	4	18	4	9
	1	MYb11	4	14	4	10
	1	MYb11	4	13	1	11
	1	MYb11	4	9	4	12
	1	MYb11	4	7	2	13
	1	MYb11	4	6	1	14
	1	MYb11	4	6	0	15
	1	MYb11	4	6	0	16
	1	MYb11	4	6	0	17
	1	MYb11	4	3	3	18
	1	MYb11	4	3	0	19
	1	MYb11	4	2	1	20
	1	MYb11	4	1	1	21
	1	MYb11	4	1	0	22
	1	MYb11	4	0	1	23
	1	MYb11	4	30	0	0
	1	MYb11	5	30	0	1
	1	MYb11	5	30	0	2
	1	MYb11	5	30	0	3
	1	MYb11	5	29	1	4
	1	MYb11	5	28	1	5
	1	MYb11	5	28	0	6
	1	MYb11	5	24	4	7
	1	MYb11	5	20	4	8
	1	MYb11	5	12	5	9
	1	MYb11	5	9	3	10
	1	MYb11	5	8	1	11
	1	MYb11	5	5	3	12
	1	MYb11	5	4	1	13
	1	MYb11	5	4	0	14
	1	MYb11	5	3	1	15
	1	MYb11	5	2	1	16
	1	MYb11	5	2	0	17
	1	MYb11	5	2	0	18
	1	MYb11	5	2	0	19
	1	MYb11	5	2	0	20
	1	MYb11	5	2	0	21
	1	MYb11	5	2	0	22
	1	MYb11	5	0	1	23
	1	MYb11	5	30	0	0
	1	MYb11	6	30	0	1
	1	MYb11	6	30	0	2
	1	MYb11	6	29	1	3
	1	MYb11	6	29	0	4
	1	MYb11	6	29	0	5
	1	MYb11	6	29	0	6
	1	MYb11	6	21	1	7
	1	MYb11	6	19	2	8
	1	MYb11	6	18	1	9
	1	MYb11	6	15	2	10
	1	MYb11	6	10	5	11
	1	MYb11	6	7	3	12
	1	MYb11	6	7	0	13
	1	MYb11	6	4	3	14
	1	MYb11	6	4	0	15
	1	MYb11	6	4	0	16
	1	MYb11	6	3	1	17
	1	MYb11	6	3	0	18
	1	MYb11	6	3	0	19
	1	MYb11	6	2	1	20
	1	MYb11	6	2	0	21
	1	MYb11	6	1	0	23
	1	MYb11	6	1	0	24
	1	MYb11	6	0	1	25
	1	MYb11	6	30	0	0
	1	MYb115	1	30	0	1
	1	MYb115	1	30	0	2
	1	MYb115	1	30	0	3
	1	MYb115	1	30	0	4
	1	MYb115	1	30	0	5
	1	MYb115	1	30	0	6
	1	MYb115	1	27	3	7
	1	MYb115	1	27	0	8
	1	MYb115	1	26	1	9
	1	MYb115	1	26	0	10
	1	MYb115	1	26	0	11
	1	MYb115	1	21	4	12
	1	MYb115	1	20	1	13
	1	MYb115	1	14	6	14
	1	MYb115	1	14	0	15
	1	MYb115	1	13	1	16
	1	MYb115	1	8	5	17
	1	MYb115	1	5	3	18
	1	MYb115	1	3	2	19
	1	MYb115	1	2	1	20
	1	MYb115	1	1	1	21
	1	MYb115	1	0	1	22
	1	MYb115	1	30	0	0
	1	MYb115	2	30	0	1
	1	MYb115	2	30	0	2
	1	MYb115	2	30	0	3
	1	MYb115	2	29	1	4
	1	MYb115	2	29	0	5
	1	MYb115	2	28	1	6
	1	MYb115	2	27	1	7
	1	MYb115	2	27	0	8
	1	MYb115	2	27	0	9
	1	MYb115	2	27	0	10
	1	MYb115	2	23	4	11
	1	MYb115	2	21	2	12
	1	MYb115	2	20	1	13
	1	MYb115	2	18	2	14
	1	MYb115	2	17	1	15
	1	MYb115	2	14	3	16
	1	MYb115	2	12	2	17
	1	MYb115	2	7	5	18
	1	MYb115	2	4	3	19
	1	MYb115	2	2	2	20
	1	MYb115	2	1	1	21
	1	MYb115	2	0	1	22
	1	MYb115	2	30	0	0
	1	MYb115	3	30	0	1
	1	MYb115	3	30	0	2
	1	MYb115	3	28	1	3
	1	MYb115	3	27	1	4
	1	MYb115	3	27	0	5
	1	MYb115	3	27	0	6
	1	MYb115	3	25	2	7
	1	MYb115	3	24	0	8
	1	MYb115	3	21	3	9
	1	MYb115	3	17	4	10
	1	MYb115	3	16	1	11
	1	MYb115	3	14	2	12
	1	MYb115	3	12	2	13
	1	MYb115	3	8	4	14
	1	MYb115	3	8	0	15
	1	MYb115	3	5	3	16
	1	MYb115	3	4	1	17
	1	MYb115	3	2	2	18
	1	MYb115	3	0	2	19
	1	MYb115	3	30	0	0
	1	MYb115	4	30	0	1
	1	MYb115	4	30	0	2
	1	MYb115	4	30	0	3
	1	MYb115	4	29	1	4
	1	MYb115	4	29	0	5
	1	MYb115	4	29	0	6
	1	MYb115	4	28	1	7
	1	MYb115	4	24	4	8
	1	MYb115	4	24	0	9
	1	MYb115	4	21	3	10
	1	MYb115	4	20	1	11
	1	MYb115	4	12	8	12
	1	MYb115	4	12	0	13
	1	MYb115	4	10	2	14
	1	MYb115	4	9	1	15
	1	MYb115	4	9	0	16
	1	MYb115	4	5	3	17
	1	MYb115	4	2	3	18
	1	MYb115	4	2	0	19
	1	MYb115	4	0	2	20
	1	MYb115	4	30	0	0
	1	MYb115	5	30	0	1
	1	MYb115	5	30	0	2
	1	MYb115	5	30	0	3
	1	MYb115	5	29	1	4
	1	MYb115	5	29	0	5
	1	MYb115	5	27	1	6
	1	MYb115	5	27	0	7
	1	MYb115	5	21	5	8
	1	MYb115	5	20	1	9
	1	MYb115	5	17	3	10
	1	MYb115	5	17	0	11
	1	MYb115	5	16	1	12
	1	MYb115	5	16	0	13
	1	MYb115	5	11	5	14
	1	MYb115	5	11	0	15
	1	MYb115	5	8	3	16
	1	MYb115	5	4	4	17
	1	MYb115	5	2	2	18
	1	MYb115	5	2	0	19
	1	MYb115	5	2	0	20
	1	MYb115	5	1	1	21
	1	MYb115	5	1	0	22
	1	MYb115	5	1	0	23
	1	MYb115	5	0	1	24
	1	MYb115	5	30	0	0
	1	MYb115	6	30	0	1
	1	MYb115	6	29	0	2
	1	MYb115	6	28	1	3
	1	MYb115	6	28	0	4
	1	MYb115	6	27	1	5
	1	MYb115	6	27	0	6
	1	MYb115	6	26	1	7
	1	MYb115	6	25	1	8
	1	MYb115	6	23	2	9
	1	MYb115	6	23	0	10
	1	MYb115	6	21	2	11
	1	MYb115	6	18	3	12
	1	MYb115	6	16	1	13
	1	MYb115	6	14	2	14
	1	MYb115	6	10	4	15
	1	MYb115	6	8	2	16
	1	MYb115	6	4	4	17
	1	MYb115	6	3	1	18
	1	MYb115	6	3	0	19
	1	MYb115	6	2	1	20
	1	MYb115	6	1	1	21
	1	MYb115	6	1	0	22
	1	MYb115	6	0	1	23
	1	MYb115	6	30	0	0
	1	OP50	1	30	0	1
	1	OP50	1	29	0	2
	1	OP50	1	29	0	3
	1	OP50	1	27	0	4
	1	OP50	1	25	2	5
	1	OP50	1	24	1	6
	1	OP50	1	24	0	7
	1	OP50	1	23	0	8
	1	OP50	1	22	1	9
	1	OP50	1	22	0	10
	1	OP50	1	20	2	11
	1	OP50	1	18	2	12
	1	OP50	1	16	2	13
	1	OP50	1	15	1	14
	1	OP50	1	12	3	15
	1	OP50	1	8	4	16
	1	OP50	1	6	2	17
	1	OP50	1	3	3	18
	1	OP50	1	2	1	19
	1	OP50	1	2	0	20
	1	OP50	1	0	2	21
	1	OP50	1	30	0	0
	1	OP50	2	29	0	1
	1	OP50	2	29	0	2
	1	OP50	2	29	0	3
	1	OP50	2	29	0	4
	1	OP50	2	29	0	5
	1	OP50	2	29	0	6
	1	OP50	2	27	2	7
	1	OP50	2	27	0	8
	1	OP50	2	27	0	9
	1	OP50	2	25	2	10
	1	OP50	2	25	0	11
	1	OP50	2	24	1	12
	1	OP50	2	20	4	13
	1	OP50	2	18	2	14
	1	OP50	2	14	4	15
	1	OP50	2	9	5	16
	1	OP50	2	3	6	17
	1	OP50	2	2	1	18
	1	OP50	2	1	1	19
	1	OP50	2	1	0	20
	1	OP50	2	0	1	21
	1	OP50	2	30	0	0
	1	OP50	3	29	1	1
	1	OP50	3	28	0	2
	1	OP50	3	22	0	3
	1	OP50	3	20	1	4
	1	OP50	3	19	0	5
	1	OP50	3	16	1	6
	1	OP50	3	16	0	7
	1	OP50	3	15	1	8
	1	OP50	3	13	1	9
	1	OP50	3	13	0	10
	1	OP50	3	9	4	11
	1	OP50	3	8	1	12
	1	OP50	3	8	0	13
	1	OP50	3	7	1	14
	1	OP50	3	6	1	15
	1	OP50	3	2	4	16
	1	OP50	3	2	0	17
	1	OP50	3	2	0	18
	1	OP50	3	1	1	19
	1	OP50	3	1	0	20
	1	OP50	3	0	1	21
	1	OP50	3	30	0	0
	1	OP50	4	30	0	1
	1	OP50	4	30	0	2
	1	OP50	4	29	0	3
	1	OP50	4	29	0	4
	1	OP50	4	29	0	5
	1	OP50	4	28	0	6
	1	OP50	4	28	0	7
	1	OP50	4	26	2	8
	1	OP50	4	26	0	9
	1	OP50	4	25	1	10
	1	OP50	4	25	0	11
	1	OP50	4	23	2	12
	1	OP50	4	23	0	13
	1	OP50	4	21	2	14
	1	OP50	4	16	5	15
	1	OP50	4	13	3	16
	1	OP50	4	12	1	17
	1	OP50	4	8	4	18
	1	OP50	4	8	0	19
	1	OP50	4	4	4	20
	1	OP50	4	2	2	21
	1	OP50	4	1	1	22
	1	OP50	4	1	0	23
	1	OP50	4	1	0	24
	1	OP50	4	0	1	25
	1	OP50	4	30	0	0
	1	OP50	6	30	0	1
	1	OP50	6	30	0	2
	1	OP50	6	30	0	3
	1	OP50	6	29	1	4
	1	OP50	6	29	0	5
	1	OP50	6	28	1	6
	1	OP50	6	28	0	7
	1	OP50	6	28	0	8
	1	OP50	6	28	0	9
	1	OP50	6	25	3	10
	1	OP50	6	25	0	11
	1	OP50	6	24	1	12
	1	OP50	6	24	0	13
	1	OP50	6	19	4	14
	1	OP50	6	17	2	15
	1	OP50	6	10	7	16
	1	OP50	6	6	4	17
	1	OP50	6	4	2	18
	1	OP50	6	3	1	19
	1	OP50	6	3	0	20
	1	OP50	6	1	2	21
	1	OP50	6	0	1	22
	1	OP50	6	30	0	0
	1	OP50	5	30	0	1
	1	OP50	5	30	0	2
	1	OP50	5	24	0	3
	1	OP50	5	23	1	4
	1	OP50	5	22	1	5
	1	OP50	5	19	1	6
	1	OP50	5	18	1	7
	1	OP50	5	17	0	8
	1	OP50	5	16	1	9
	1	OP50	5	14	1	10
	1	OP50	5	13	1	11
	1	OP50	5	13	0	12
	2	MYb11	1	28	0	1
	2	MYb11	1	25	3	2
	2	MYb11	1	25	0	3
	2	MYb11	1	25	0	4
	2	MYb11	1	25	0	5
	2	MYb11	1	25	0	6
	2	MYb11	1	23	1	7
	2	MYb11	1	22	1	8
	2	MYb11	1	22	0	9
	2	MYb11	1	16	6	10
	2	MYb11	1	13	3	11
	2	MYb11	1	8	5	12
	2	MYb11	1	8	0	13
	2	MYb11	1	6	2	14
	2	MYb11	1	5	1	15
	2	MYb11	1	5	0	16
	2	MYb11	1	4	1	17
	2	MYb11	1	4	0	18
	2	MYb11	1	3	1	19
	2	MYb11	1	2	1	20
	2	MYb11	1	1	1	21
	2	MYb11	1	0	1	22
	2	MYb11	1	30	0	0
	2	MYb115	1	30	0	1
	2	MYb115	1	29	1	2
	2	MYb115	1	29	0	3
	2	MYb115	1	29	0	4
	2	MYb115	1	28	1	5
	2	MYb115	1	27	1	6
	2	MYb115	1	27	0	7
	2	MYb115	1	27	0	8
	2	MYb115	1	24	3	9
	2	MYb115	1	20	4	10
	2	MYb115	1	17	3	11
	2	MYb115	1	13	4	12
	2	MYb115	1	10	3	13
	2	MYb115	1	8	2	14
	2	MYb115	1	7	1	15
	2	MYb115	1	7	0	16
	2	MYb115	1	6	1	17
	2	MYb115	1	6	0	18
	2	MYb115	1	5	1	19
	2	MYb115	1	3	2	20
	2	MYb115	1	2	0	21
	2	MYb115	1	0	2	22
	2	MYb115	1	30	0	0
	2	OP50	1	30	0	1
	2	OP50	1	29	1	2
	2	OP50	1	27	1	3
	2	OP50	1	27	0	4
	2	OP50	1	27	0	5
	2	OP50	1	26	1	6
	2	OP50	1	26	0	7
	2	OP50	1	26	0	8
	2	OP50	1	22	4	9
	2	OP50	1	20	2	10
	2	OP50	1	14	6	11
	2	OP50	1	11	3	12
	2	OP50	1	7	4	13
	2	OP50	1	7	0	14
	2	OP50	1	6	1	15
	2	OP50	1	5	1	16
	2	OP50	1	3	2	17
	2	OP50	1	1	2	18
	2	OP50	1	0	1	19
	2	OP50	1	30	0	0
	2	MYb11	2	29	0	1
	2	MYb11	2	28	1	2
	2	MYb11	2	28	0	3
	2	MYb11	2	27	1	4
	2	MYb11	2	25	1	5
	2	MYb11	2	23	2	6
	2	MYb11	2	23	0	7
	2	MYb11	2	20	3	8
	2	MYb11	2	17	3	9
	2	MYb11	2	13	4	10
	2	MYb11	2	12	1	11
	2	MYb11	2	9	3	12
	2	MYb11	2	7	2	13
	2	MYb11	2	6	1	14
	2	MYb11	2	4	2	15
	2	MYb11	2	4	0	16
	2	MYb11	2	1	3	17
	2	MYb11	2	1	0	18
	2	MYb11	2	0	1	19
	2	MYb11	2	30	0	0
	2	MYb115	2	29	0	1
	2	MYb115	2	29	0	2
	2	MYb115	2	29	0	3
	2	MYb115	2	28	1	4
	2	MYb115	2	28	0	5
	2	MYb115	2	27	1	6
	2	MYb115	2	26	1	7
	2	MYb115	2	25	1	8
	2	MYb115	2	23	2	9
	2	MYb115	2	21	2	10
	2	MYb115	2	21	0	11
	2	MYb115	2	16	5	12
	2	MYb115	2	15	1	13
	2	MYb115	2	14	1	14
	2	MYb115	2	11	3	15
	2	MYb115	2	7	4	16
	2	MYb115	2	5	2	17
	2	MYb115	2	3	2	18
	2	MYb115	2	3	0	19
	2	MYb115	2	2	1	20
	2	MYb115	2	2	0	21
	2	MYb115	2	0	2	22
	2	MYb115	2	30	0	0
	2	OP50	2	30	0	1
	2	OP50	2	30	0	2
	2	OP50	2	25	0	3
	2	OP50	2	24	1	4
	2	OP50	2	23	1	5
	2	OP50	2	22	1	6
	2	OP50	2	21	0	7
	2	OP50	2	20	1	8
	2	OP50	2	18	2	9
	2	OP50	2	16	2	10
	2	OP50	2	12	4	11
	2	OP50	2	10	2	12
	2	OP50	2	5	5	13
	2	OP50	2	5	0	14
	2	OP50	2	5	0	15
	2	OP50	2	4	1	16
	2	OP50	2	2	2	17
	2	OP50	2	1	1	18
	2	OP50	2	0	1	19
	2	OP50	2	30	0	0
	2	MYb11	3	30	0	1
	2	MYb11	3	29	0	2
	2	MYb11	3	28	1	3
	2	MYb11	3	26	2	4
	2	MYb11	3	24	2	5
	2	MYb11	3	21	3	6
	2	MYb11	3	20	1	7
	2	MYb11	3	18	2	8
	2	MYb11	3	16	2	9
	2	MYb11	3	13	3	10
	2	MYb11	3	12	1	11
	2	MYb11	3	10	2	12
	2	MYb11	3	9	1	13
	2	MYb11	3	6	3	14
	2	MYb11	3	5	1	15
	2	MYb11	3	5	0	16
	2	MYb11	3	5	0	17
	2	MYb11	3	3	2	18
	2	MYb11	3	2	1	19
	2	MYb11	3	2	0	20
	2	MYb11	3	2	0	21
	2	MYb11	3	1	1	22
	2	MYb11	3	1	0	23
	2	MYb11	3	0	1	24
	2	MYb11	3	30	0	0
	2	MYb115	3	29	0	1
	2	MYb115	3	28	0	2
	2	MYb115	3	28	0	3
	2	MYb115	3	26	0	4
	2	MYb115	3	26	0	5
	2	MYb115	3	26	0	6
	2	MYb115	3	24	2	7
	2	MYb115	3	22	2	8
	2	MYb115	3	20	2	9
	2	MYb115	3	17	3	10
	2	MYb115	3	16	1	11
	2	MYb115	3	13	3	12
	2	MYb115	3	10	3	13
	2	MYb115	3	9	1	14
	2	MYb115	3	8	1	15
	2	MYb115	3	7	1	16
	2	MYb115	3	5	2	17
	2	MYb115	3	5	0	18
	2	MYb115	3	2	3	19
	2	MYb115	3	1	1	20
	2	MYb115	3	1	0	21
	2	MYb115	3	1	0	22
	2	MYb115	3	0	1	23
	2	MYb115	3	30	0	0
	2	OP50	3	28	0	1
	2	OP50	3	28	0	2
	2	OP50	3	24	0	3
	2	OP50	3	23	1	4
	2	OP50	3	23	0	5
	2	OP50	3	21	2	6
	2	OP50	3	20	1	7
	2	OP50	3	19	1	8
	2	OP50	3	19	0	9
	2	OP50	3	16	3	10
	2	OP50	3	13	3	11
	2	OP50	3	9	4	12
	2	OP50	3	9	0	13
	2	OP50	3	8	1	14
	2	OP50	3	7	1	15
	2	OP50	3	6	1	16
	2	OP50	3	3	3	17
	2	OP50	3	2	1	18
	2	OP50	3	2	0	19
	2	OP50	3	2	0	20
	2	OP50	3	0	2	21
	2	OP50	3	30	0	0
	2	MYb11	4	30	0	1
	2	MYb11	4	30	0	2
	2	MYb11	4	28	2	3
	2	MYb11	4	26	2	4
	2	MYb11	4	26	0	5
	2	MYb11	4	23	3	6
	2	MYb11	4	23	0	7
	2	MYb11	4	21	2	8
	2	MYb11	4	16	5	9
	2	MYb11	4	15	1	10
	2	MYb11	4	11	4	11
	2	MYb11	4	9	2	12
	2	MYb11	4	7	2	13
	2	MYb11	4	2	5	14
	2	MYb11	4	2	0	15
	2	MYb11	4	2	0	16
	2	MYb11	4	2	0	17
	2	MYb11	4	2	0	18
	2	MYb11	4	1	1	19
	2	MYb11	4	1	0	20
	2	MYb11	4	0	1	21
	2	MYb11	4	30	0	0
	2	MYb115	4	30	0	1
	2	MYb115	4	30	0	2
	2	MYb115	4	29	1	3
	2	MYb115	4	29	0	4
	2	MYb115	4	28	1	5
	2	MYb115	4	27	1	6
	2	MYb115	4	26	0	7
	2	MYb115	4	24	2	8
	2	MYb115	4	21	3	9
	2	MYb115	4	15	6	10
	2	MYb115	4	14	1	11
	2	MYb115	4	11	3	12
	2	MYb115	4	11	0	13
	2	MYb115	4	11	0	14
	2	MYb115	4	11	0	15
	2	MYb115	4	7	4	16
	2	MYb115	4	7	0	17
	2	MYb115	4	5	2	18
	2	MYb115	4	4	1	19
	2	MYb115	4	2	2	20
	2	MYb115	4	1	1	21
	2	MYb115	4	0	1	22
	2	MYb115	4	30	0	0
	2	OP50	4	30	0	1
	2	OP50	4	30	0	2
	2	OP50	4	27	2	3
	2	OP50	4	27	0	4
	2	OP50	4	26	1	5
	2	OP50	4	22	1	6
	2	OP50	4	22	0	7
	2	OP50	4	20	1	8
	2	OP50	4	17	3	9
	2	OP50	4	15	2	10
	2	OP50	4	14	1	11
	2	OP50	4	9	5	12
	2	OP50	4	7	2	13
	2	OP50	4	7	0	14
	2	OP50	4	7	0	15
	2	OP50	4	2	5	16
	2	OP50	4	2	0	17
	2	OP50	4	1	1	18
	2	OP50	4	0	1	19
	2	OP50	4	30	0	0
	2	MYb11	5	30	0	1
	2	MYb11	5	29	0	2
	2	MYb11	5	28	1	3
	2	MYb11	5	27	0	4
	2	MYb11	5	27	0	5
	2	MYb11	5	27	0	6
	2	MYb11	5	25	1	7
	2	MYb11	5	23	2	8
	2	MYb11	5	21	2	9
	2	MYb11	5	19	2	10
	2	MYb11	5	12	3	11
	2	MYb11	5	12	0	12
	2	MYb11	5	9	3	13
	2	MYb11	5	7	2	14
	2	MYb11	5	6	1	15
	2	MYb11	5	6	0	16
	2	MYb11	5	4	2	17
	2	MYb11	5	3	1	18
	2	MYb11	5	3	0	19
	2	MYb11	5	2	1	20
	2	MYb11	5	1	1	21
	2	MYb11	5	1	0	22
	2	MYb11	5	1	0	23
	2	MYb11	5	0	1	24
	2	MYb11	5	30	0	0
	2	MYb115	5	28	0	1
	2	MYb115	5	27	1	2
	2	MYb115	5	27	0	3
	2	MYb115	5	27	0	4
	2	MYb115	5	27	0	5
	2	MYb115	5	27	0	6
	2	MYb115	5	27	0	7
	2	MYb115	5	26	1	8
	2	MYb115	5	23	0	9
	2	MYb115	5	18	5	10
	2	MYb115	5	16	2	11
	2	MYb115	5	12	4	12
	2	MYb115	5	11	1	13
	2	MYb115	5	8	3	14
	2	MYb115	5	8	0	15
	2	MYb115	5	8	0	16
	2	MYb115	5	6	2	17
	2	MYb115	5	5	1	18
	2	MYb115	5	2	3	19
	2	MYb115	5	2	0	20
	2	MYb115	5	1	1	21
	2	MYb115	5	0	1	22
	2	MYb115	5	30	0	0
	2	OP50	5	30	0	1
	2	OP50	5	29	0	2
	2	OP50	5	29	0	3
	2	OP50	5	29	0	4
	2	OP50	5	28	0	5
	2	OP50	5	27	1	6
	2	OP50	5	27	0	7
	2	OP50	5	27	0	8
	2	OP50	5	24	3	9
	2	OP50	5	22	2	10
	2	OP50	5	17	5	11
	2	OP50	5	11	6	12
	2	OP50	5	7	4	13
	2	OP50	5	6	1	14
	2	OP50	5	3	3	15
	2	OP50	5	3	0	16
	2	OP50	5	2	1	17
	2	OP50	5	2	0	18
	2	OP50	5	2	0	19
	2	OP50	5	1	1	20
	2	OP50	5	1	0	21
	2	OP50	5	0	1	22
	2	OP50	5	30	0	0
	2	MYb11	6	30	0	1
	2	MYb11	6	30	0	2
	2	MYb11	6	29	0	3
	2	MYb11	6	28	1	4
	2	MYb11	6	27	0	5
	2	MYb11	6	27	0	6
	2	MYb11	6	20	7	7
	2	MYb11	6	20	0	8
	2	MYb11	6	18	2	9
	2	MYb11	6	15	3	10
	2	MYb11	6	13	2	11
	2	MYb11	6	10	3	12
	2	MYb11	6	9	1	13
	2	MYb11	6	9	0	14
	2	MYb11	6	6	3	15
	2	MYb11	6	5	1	16
	2	MYb11	6	3	2	17
	2	MYb11	6	3	0	18
	2	MYb11	6	3	0	19
	2	MYb11	6	1	2	20
	2	MYb11	6	1	0	21
	2	MYb11	6	1	0	22
	2	MYb11	6	0	1	23
	2	MYb11	6	30	0	0
	2	MYb115	6	30	0	1
	2	MYb115	6	30	0	2
	2	MYb115	6	30	0	3
	2	MYb115	6	30	0	4
	2	MYb115	6	30	0	5
	2	MYb115	6	28	0	6
	2	MYb115	6	26	2	7
	2	MYb115	6	24	2	8
	2	MYb115	6	21	3	9
	2	MYb115	6	21	0	10
	2	MYb115	6	15	6	11
	2	MYb115	6	10	5	12
	2	MYb115	6	6	4	13
	2	MYb115	6	5	1	14
	2	MYb115	6	4	1	15
	2	MYb115	6	4	0	16
	2	MYb115	6	4	0	17
	2	MYb115	6	3	1	18
	2	MYb115	6	1	2	19
	2	MYb115	6	1	0	20
	2	MYb115	6	0	1	21
	2	MYb115	6	30	0	0
	2	OP50	6	30	0	1
	2	OP50	6	28	0	2
	2	OP50	6	27	1	3
	2	OP50	6	26	0	4
	2	OP50	6	26	0	5
	2	OP50	6	26	0	6
	2	OP50	6	26	0	7
	2	OP50	6	25	1	8
	2	OP50	6	22	3	9
	2	OP50	6	15	7	10
	2	OP50	6	12	3	11
	2	OP50	6	11	1	12
	2	OP50	6	9	2	13
	2	OP50	6	8	1	14
	2	OP50	6	6	2	15
	2	OP50	6	5	1	16
	2	OP50	6	1	4	17
	2	OP50	6	1	0	18
	2	OP50	6	0	1	19
	2	OP50	6	30	0	0
	3	OP50	1	1	0	1
	3	OP50	2	1	0	1
	3	OP50	3	1	0	1
	3	OP50	4	1	0	1
	3	OP50	5	1	0	1
	3	OP50	6	1	0	1
	3	OP50	7	1	0	1
	3	OP50	8	1	0	1
	3	OP50	9	1	0	1
	3	OP50	10	1	0	1
	3	OP50	11	1	0	1
	3	OP50	12	1	0	1
	3	OP50	13	1	0	1
	3	OP50	14	1	0	1
	3	OP50	15	1	0	1
	3	MYb115	1	1	0	1
	3	MYb115	2	1	0	1
	3	MYb115	3	1	0	1
	3	MYb115	4	1	0	1
	3	MYb115	5	1	0	1
	3	MYb115	6	1	0	1
	3	MYb115	7	1	0	1
	3	MYb115	8	1	0	1
	3	MYb115	9	1	0	1
	3	MYb115	10	1	0	1
	3	MYb115	11	1	0	1
	3	MYb115	12	1	0	1
	3	MYb115	13	1	0	1
	3	MYb115	14	1	0	1
	3	MYb115	15	1	0	1
	3	OP50	1	1	0	2
	3	OP50	2	1	0	2
	3	OP50	3	1	0	2
	3	OP50	4	1	0	2
	3	OP50	5	1	0	2
	3	OP50	6	1	0	2
	3	OP50	7	1	0	2
	3	OP50	8	1	0	2
	3	OP50	9	1	0	2
	3	OP50	10	1	0	2
	3	OP50	11	1	0	2
	3	OP50	12	1	0	2
	3	OP50	13	1	0	2
	3	OP50	14	1	0	2
	3	OP50	15	1	0	2
	3	MYb115	1	1	0	2
	3	MYb115	2	1	0	2
	3	MYb115	3	1	0	2
	3	MYb115	4	1	0	2
	3	MYb115	5	1	0	2
	3	MYb115	6	1	0	2
	3	MYb115	7	1	0	2
	3	MYb115	8	1	0	2
	3	MYb115	9	1	0	2
	3	MYb115	10	1	0	2
	3	MYb115	11	1	0	2
	3	MYb115	12	1	0	2
	3	MYb115	13	1	0	2
	3	MYb115	14	1	0	2
	3	MYb115	15	1	0	2
	3	OP50	1	1	0	3
	3	OP50	2	1	0	3
	3	OP50	3	0	1	3
	3	OP50	4	1	0	3
	3	OP50	5	1	0	3
	3	OP50	6	1	0	3
	3	OP50	7	1	0	3
	3	OP50	8	1	0	3
	3	OP50	9	1	0	3
	3	OP50	10	1	0	3
	3	OP50	11	1	0	3
	3	OP50	12	1	0	3
	3	OP50	13	1	0	3
	3	OP50	14	1	0	3
	3	OP50	15	1	0	3
	3	MYb115	1	1	0	3
	3	MYb115	2	1	0	3
	3	MYb115	3	1	0	3
	3	MYb115	4	1	0	3
	3	MYb115	5	1	0	3
	3	MYb115	6	1	0	3
	3	MYb115	7	1	0	3
	3	MYb115	8	1	0	3
	3	MYb115	9	1	0	3
	3	MYb115	10	1	0	3
	3	MYb115	11	1	0	3
	3	MYb115	12	1	0	3
	3	MYb115	13	1	0	3
	3	MYb115	14	1	0	3
	3	MYb115	15	1	0	3
	3	OP50	1	1	0	4
	3	OP50	2	1	0	4
	3	OP50	4	1	0	4
	3	OP50	5	1	0	4
	3	OP50	6	1	0	4
	3	OP50	7	1	0	4
	3	OP50	8	1	0	4
	3	OP50	9	1	0	4
	3	OP50	10	1	0	4
	3	OP50	11	1	0	4
	3	OP50	12	1	0	4
	3	OP50	13	1	0	4
	3	OP50	14	1	0	4
	3	OP50	15	1	0	4
	3	MYb115	1	0	1	4
	3	MYb115	2	1	0	4
	3	MYb115	3	1	0	4
	3	MYb115	4	1	0	4
	3	MYb115	5	1	0	4
	3	MYb115	6	1	0	4
	3	MYb115	7	1	0	4
	3	MYb115	8	1	0	4
	3	MYb115	9	1	0	4
	3	MYb115	10	1	0	4
	3	MYb115	11	1	0	4
	3	MYb115	12	1	0	4
	3	MYb115	13	1	0	4
	3	MYb115	14	1	0	4
	3	MYb115	15	1	0	4
	3	OP50	1	1	0	5
	3	OP50	2	1	0	5
	3	OP50	4	1	0	5
	3	OP50	5	1	0	5
	3	OP50	6	1	0	5
	3	OP50	7	1	0	5
	3	OP50	8	1	0	5
	3	OP50	9	1	0	5
	3	OP50	10	1	0	5
	3	OP50	11	1	0	5
	3	OP50	12	1	0	5
	3	OP50	13	1	0	5
	3	OP50	14	1	0	5
	3	OP50	15	0	1	5
	3	MYb115	2	1	0	5
	3	MYb115	3	1	0	5
	3	MYb115	4	1	0	5
	3	MYb115	5	1	0	5
	3	MYb115	6	1	0	5
	3	MYb115	7	1	0	5
	3	MYb115	8	1	0	5
	3	MYb115	9	1	0	5
	3	MYb115	10	1	0	5
	3	MYb115	11	1	0	5
	3	MYb115	12	1	0	5
	3	MYb115	13	1	0	5
	3	MYb115	14	1	0	5
	3	MYb115	15	1	0	5
	3	OP50	1	1	0	6
	3	OP50	2	1	0	6
	3	OP50	4	1	0	6
	3	OP50	5	1	0	6
	3	OP50	6	1	0	6
	3	OP50	7	1	0	6
	3	OP50	8	1	0	6
	3	OP50	9	1	0	6
	3	OP50	10	1	0	6
	3	OP50	11	1	0	6
	3	OP50	12	1	0	6
	3	OP50	13	1	0	6
	3	OP50	14	1	0	6
	3	MYb115	2	1	0	6
	3	MYb115	3	1	0	6
	3	MYb115	4	1	0	6
	3	MYb115	5	1	0	6
	3	MYb115	6	1	0	6
	3	MYb115	7	1	0	6
	3	MYb115	8	1	0	6
	3	MYb115	9	1	0	6
	3	MYb115	10	1	0	6
	3	MYb115	11	1	0	6
	3	MYb115	12	1	0	6
	3	MYb115	13	1	0	6
	3	MYb115	14	1	0	6
	3	MYb115	15	1	0	6
	3	OP50	1	1	0	7
	3	OP50	2	1	0	7
	3	OP50	4	1	0	7
	3	OP50	5	1	0	7
	3	OP50	6	1	0	7
	3	OP50	7	1	0	7
	3	OP50	8	1	0	7
	3	OP50	9	1	0	7
	3	OP50	10	1	0	7
	3	OP50	11	1	0	7
	3	OP50	12	1	0	7
	3	OP50	13	1	0	7
	3	OP50	14	1	0	7
	3	MYb115	2	1	0	7
	3	MYb115	3	1	0	7
	3	MYb115	4	1	0	7
	3	MYb115	5	1	0	7
	3	MYb115	6	1	0	7
	3	MYb115	7	1	0	7
	3	MYb115	8	0	1	7
	3	MYb115	9	1	0	7
	3	MYb115	10	1	0	7
	3	MYb115	11	0	1	7
	3	MYb115	12	0	1	7
	3	MYb115	13	1	0	7
	3	MYb115	14	1	0	7
	3	MYb115	15	1	0	7
	3	OP50	1	1	0	8
	3	OP50	2	1	0	8
	3	OP50	4	1	0	8
	3	OP50	5	1	0	8
	3	OP50	6	1	0	8
	3	OP50	7	1	0	8
	3	OP50	8	1	0	8
	3	OP50	9	1	0	8
	3	OP50	10	1	0	8
	3	OP50	11	1	0	8
	3	OP50	12	1	0	8
	3	OP50	13	1	0	8
	3	OP50	14	1	0	8
	3	MYb115	2	1	0	8
	3	MYb115	3	1	0	8
	3	MYb115	4	1	0	8
	3	MYb115	5	1	0	8
	3	MYb115	6	0	1	8
	3	MYb115	7	1	0	8
	3	MYb115	9	1	0	8
	3	MYb115	10	1	0	8
	3	MYb115	13	1	0	8
	3	MYb115	14	1	0	8
	3	MYb115	15	1	0	8
	3	OP50	1	0	1	9
	3	OP50	2	0	1	9
	3	OP50	4	1	0	9
	3	OP50	5	1	0	9
	3	OP50	6	0	1	9
	3	OP50	7	1	0	9
	3	OP50	8	1	0	9
	3	OP50	9	1	0	9
	3	OP50	10	1	0	9
	3	OP50	11	1	0	9
	3	OP50	12	1	0	9
	3	OP50	13	1	0	9
	3	OP50	14	1	0	9
	3	MYb115	2	1	0	9
	3	MYb115	3	1	0	9
	3	MYb115	4	1	0	9
	3	MYb115	5	1	0	9
	3	MYb115	7	0	1	9
	3	MYb115	9	1	0	9
	3	MYb115	10	1	0	9
	3	MYb115	13	1	0	9
	3	MYb115	14	1	0	9
	3	MYb115	15	0	1	9
	3	OP50	4	1	0	10
	3	OP50	5	1	0	10
	3	OP50	7	0	1	10
	3	OP50	8	1	0	10
	3	OP50	9	1	0	10
	3	OP50	10	1	0	10
	3	OP50	11	1	0	10
	3	OP50	12	1	0	10
	3	OP50	13	0	1	10
	3	OP50	14	0	1	10
	3	MYb115	2	1	0	10
	3	MYb115	3	0	1	10
	3	MYb115	4	1	0	10
	3	MYb115	5	1	0	10
	3	MYb115	9	1	0	10
	3	MYb115	10	1	0	10
	3	MYb115	13	1	0	10
	3	MYb115	14	1	0	10
	3	OP50	4	1	0	11
	3	OP50	5	1	0	11
	3	OP50	8	1	0	11
	3	OP50	9	1	0	11
	3	OP50	10	0	1	11
	3	OP50	11	1	0	11
	3	OP50	12	1	0	11
	3	MYb115	2	1	0	11
	3	MYb115	4	0	1	11
	3	MYb115	5	1	0	11
	3	MYb115	9	1	0	11
	3	MYb115	10	1	0	11
	3	MYb115	13	1	0	11
	3	MYb115	14	0	1	11
	3	OP50	4	1	0	12
	3	OP50	5	1	0	12
	3	OP50	8	1	0	12
	3	OP50	9	1	0	12
	3	OP50	11	1	0	12
	3	OP50	12	1	0	12
	3	MYb115	2	1	0	12
	3	MYb115	5	1	0	12
	3	MYb115	9	0	1	12
	3	MYb115	10	1	0	12
	3	MYb115	13	1	0	12
	3	OP50	4	1	0	13
	3	OP50	5	0	1	13
	3	OP50	8	1	0	13
	3	OP50	9	1	0	13
	3	OP50	11	1	0	13
	3	OP50	12	1	0	13
	3	MYb115	2	0	1	13
	3	MYb115	5	1	0	13
	3	MYb115	10	1	0	13
	3	MYb115	13	0	1	13
	3	OP50	4	1	0	14
	3	OP50	8	1	0	14
	3	OP50	9	1	0	14
	3	OP50	11	1	0	14
	3	OP50	12	1	0	14
	3	MYb115	5	1	0	14
	3	MYb115	10	0	1	14
	3	OP50	4	1	0	15
	3	OP50	8	1	0	15
	3	OP50	9	1	0	15
	3	OP50	11	1	0	15
	3	OP50	12	1	0	15
	3	MYb115	5	1	0	15
	3	OP50	4	1	0	16
	3	OP50	8	1	0	16
	3	OP50	9	1	0	16
	3	OP50	11	1	0	16
	3	OP50	12	1	0	16
	3	MYb115	5	1	0	16
	3	OP50	4	0	1	17
	3	OP50	8	1	0	17
	3	OP50	9	1	0	17
	3	OP50	11	1	0	17
	3	OP50	12	1	0	17
	3	MYb115	5	0	1	17
	3	OP50	8	1	0	18
	3	OP50	9	1	0	18
	3	OP50	11	0	1	18
	3	OP50	12	0	1	18
	3	OP50	8	0	1	19
	3	OP50	9	0	1	19
	4	MYb115	1	29	0	1
	4	MYb115	1	29	0	2
	4	MYb115	1	28	1	3
	4	MYb115	1	27	0	4
	4	MYb115	1	25	1	5
	4	MYb115	1	25	0	6
	4	MYb115	1	23	1	7
	4	MYb115	1	22	1	8
	4	MYb115	1	18	4	9
	4	MYb115	1	13	5	10
	4	MYb115	1	7	6	11
	4	MYb115	1	6	1	12
	4	MYb115	1	6	0	13
	4	MYb115	1	4	2	14
	4	MYb115	1	3	1	15
	4	MYb115	1	2	1	16
	4	MYb115	1	2	0	17
	4	MYb115	1	2	0	18
	4	MYb115	1	2	0	19
	4	MYb115	1	1	1	20
	4	MYb115	1	0	1	21
	4	OP50	1	30	0	1
	4	OP50	1	29	0	2
	4	OP50	1	29	0	3
	4	OP50	1	28	0	4
	4	OP50	1	28	0	5
	4	OP50	1	26	1	6
	4	OP50	1	25	1	7
	4	OP50	1	25	0	8
	4	OP50	1	25	0	9
	4	OP50	1	22	3	10
	4	OP50	1	18	4	11
	4	OP50	1	16	2	12
	4	OP50	1	15	0	13
	4	OP50	1	15	0	14
	4	OP50	1	11	3	15
	4	OP50	1	10	2	16
	4	OP50	1	7	2	17
	4	OP50	1	7	1	18
	4	OP50	1	5	2	19
	4	OP50	1	2	3	20
	4	OP50	1	0	2	21
	4	MYb115	2	30	0	1
	4	MYb115	2	30	0	2
	4	MYb115	2	30	0	3
	4	MYb115	2	27	1	4
	4	MYb115	2	25	2	5
	4	MYb115	2	25	0	6
	4	MYb115	2	24	1	7
	4	MYb115	2	23	1	8
	4	MYb115	2	18	5	9
	4	MYb115	2	15	3	10
	4	MYb115	2	15	0	11
	4	MYb115	2	9	6	12
	4	MYb115	2	8	0	13
	4	MYb115	2	7	1	14
	4	MYb115	2	5	2	15
	4	MYb115	2	3	2	16
	4	MYb115	2	2	1	17
	4	MYb115	2	1	1	18
	4	MYb115	2	0	1	19
	4	OP50	2	30	0	1
	4	OP50	2	30	0	2
	4	OP50	2	30	0	3
	4	OP50	2	30	0	4
	4	OP50	2	29	1	5
	4	OP50	2	29	0	6
	4	OP50	2	28	1	7
	4	OP50	2	27	1	8
	4	OP50	2	26	1	9
	4	OP50	2	24	2	10
	4	OP50	2	19	5	11
	4	OP50	2	18	1	12
	4	OP50	2	16	0	13
	4	OP50	2	13	4	14
	4	OP50	2	13	0	15
	4	OP50	2	9	4	16
	4	OP50	2	4	4	17
	4	OP50	2	3	1	18
	4	OP50	2	3	0	19
	4	OP50	2	1	2	20
	4	OP50	2	0	1	21
	4	MYb115	3	30	0	1
	4	MYb115	3	30	0	2
	4	MYb115	3	30	0	3
	4	MYb115	3	30	0	4
	4	MYb115	3	30	0	5
	4	MYb115	3	29	0	6
	4	MYb115	3	27	2	7
	4	MYb115	3	25	2	8
	4	MYb115	3	18	6	9
	4	MYb115	3	16	2	10
	4	MYb115	3	15	1	11
	4	MYb115	3	13	2	12
	4	MYb115	3	12	1	13
	4	MYb115	3	11	1	14
	4	MYb115	3	10	1	15
	4	MYb115	3	6	4	16
	4	MYb115	3	3	3	17
	4	MYb115	3	0	3	18
	4	OP50	3	30	0	1
	4	OP50	3	30	0	2
	4	OP50	3	30	0	3
	4	OP50	3	29	1	4
	4	OP50	3	28	0	5
	4	OP50	3	27	1	6
	4	OP50	3	27	0	7
	4	OP50	3	27	0	8
	4	OP50	3	26	1	9
	4	OP50	3	25	1	10
	4	OP50	3	21	4	11
	4	OP50	3	17	4	12
	4	OP50	3	17	1	13
	4	OP50	3	13	3	14
	4	OP50	3	8	5	15
	4	OP50	3	7	2	16
	4	OP50	3	5	3	17
	4	OP50	3	5	0	18
	4	OP50	3	2	3	19
	4	OP50	3	0	2	20
	4	MYb115	4	30	0	1
	4	MYb115	4	29	0	2
	4	MYb115	4	29	0	3
	4	MYb115	4	28	0	4
	4	MYb115	4	26	1	5
	4	MYb115	4	25	1	6
	4	MYb115	4	21	4	7
	4	MYb115	4	21	0	8
	4	MYb115	4	13	8	9
	4	MYb115	4	13	0	10
	4	MYb115	4	8	5	11
	4	MYb115	4	5	3	12
	4	MYb115	4	5	0	13
	4	MYb115	4	3	2	14
	4	MYb115	4	2	1	15
	4	MYb115	4	0	2	16
	4	OP50	4	30	1	1
	4	OP50	4	30	0	2
	4	OP50	4	29	0	3
	4	OP50	4	28	0	4
	4	OP50	4	28	0	5
	4	OP50	4	28	0	6
	4	OP50	4	26	1	7
	4	OP50	4	25	1	8
	4	OP50	4	24	1	9
	4	OP50	4	24	0	10
	4	OP50	4	22	2	11
	4	OP50	4	22	0	12
	4	OP50	4	17	5	13
	4	OP50	4	15	2	14
	4	OP50	4	14	1	15
	4	OP50	4	13	1	16
	4	OP50	4	11	2	17
	4	OP50	4	7	4	18
	4	OP50	4	7	0	19
	4	OP50	4	2	5	20
	4	OP50	4	2	0	21
	4	OP50	4	0	2	22
	5	OP50	1	1	0	1
	5	OP50	1	1	0	2
	5	OP50	1	1	0	3
	5	OP50	1	1	0	4
	5	OP50	1	1	0	5
	5	OP50	1	1	0	6
	5	OP50	1	1	0	7
	5	OP50	1	1	0	8
	5	OP50	1	1	0	9
	5	OP50	1	1	0	10
	5	OP50	1	1	0	11
	5	OP50	1	1	0	12
	5	OP50	1	1	0	13
	5	OP50	1	1	0	14
	5	OP50	1	1	0	15
	5	OP50	1	0	1	16
	5	OP50	2	1	0	1
	5	OP50	2	1	0	2
	5	OP50	2	1	0	3
	5	OP50	2	1	0	4
	5	OP50	2	1	0	5
	5	OP50	2	1	0	6
	5	OP50	2	1	0	7
	5	OP50	2	1	0	8
	5	OP50	2	1	0	9
	5	OP50	2	1	0	10
	5	OP50	2	1	0	11
	5	OP50	2	1	0	12
	5	OP50	2	1	0	13
	5	OP50	2	1	0	14
	5	OP50	2	1	0	15
	5	OP50	2	1	0	16
	5	OP50	2	0	1	17
	5	OP50	3	1	0	1
	5	OP50	3	1	0	2
	5	OP50	3	1	0	3
	5	OP50	3	1	0	4
	5	OP50	3	1	0	5
	5	OP50	3	1	0	6
	5	OP50	3	1	0	7
	5	OP50	3	1	0	8
	5	OP50	3	1	0	9
	5	OP50	3	1	0	10
	5	OP50	3	1	0	11
	5	OP50	3	1	0	12
	5	OP50	3	1	0	13
	5	OP50	3	0	1	14
	5	OP50	4	1	0	1
	5	OP50	4	1	0	2
	5	OP50	4	1	0	3
	5	OP50	4	1	0	4
	5	OP50	4	1	0	5
	5	OP50	4	1	0	6
	5	OP50	4	1	0	7
	5	OP50	4	1	0	8
	5	OP50	4	1	0	9
	5	OP50	4	1	0	10
	5	OP50	4	1	0	11
	5	OP50	4	0	0	12
	5	OP50	5	1	0	1
	5	OP50	5	1	0	2
	5	OP50	5	1	0	3
	5	OP50	5	1	0	4
	5	OP50	5	1	0	5
	5	OP50	5	1	0	6
	5	OP50	5	1	0	7
	5	OP50	5	1	0	8
	5	OP50	5	1	0	9
	5	OP50	5	0	1	10
	5	OP50	6	1	0	1
	5	OP50	6	1	0	2
	5	OP50	6	1	0	3
	5	OP50	6	1	0	4
	5	OP50	6	1	0	5
	5	OP50	6	1	0	6
	5	OP50	6	1	0	7
	5	OP50	6	1	0	8
	5	OP50	6	1	0	9
	5	OP50	6	1	0	10
	5	OP50	6	1	0	11
	5	OP50	6	1	0	12
	5	OP50	6	1	0	13
	5	OP50	6	1	0	14
	5	OP50	6	0	1	15
	5	OP50	7	1	0	1
	5	OP50	7	1	0	2
	5	OP50	7	1	0	3
	5	OP50	7	1	0	4
	5	OP50	7	1	0	5
	5	OP50	7	1	0	6
	5	OP50	7	1	0	7
	5	OP50	7	1	0	8
	5	OP50	7	1	0	9
	5	OP50	7	1	0	10
	5	OP50	7	1	0	11
	5	OP50	7	1	0	12
	5	OP50	7	1	0	13
	5	OP50	7	0	1	14
	5	OP50	8	1	0	1
	5	OP50	8	1	0	2
	5	OP50	8	1	0	3
	5	OP50	8	1	0	4
	5	OP50	8	1	0	5
	5	OP50	8	1	0	6
	5	OP50	8	1	0	7
	5	OP50	8	1	0	8
	5	OP50	8	1	0	9
	5	OP50	8	1	0	10
	5	OP50	8	1	0	11
	5	OP50	8	1	0	12
	5	OP50	8	1	0	13
	5	OP50	8	1	0	14
	5	OP50	8	0	1	15
	5	OP50	9	1	0	1
	5	OP50	9	1	0	2
	5	OP50	9	1	0	3
	5	OP50	9	1	0	4
	5	OP50	9	1	0	5
	5	OP50	9	1	0	6
	5	OP50	9	1	0	7
	5	OP50	9	1	0	8
	5	OP50	9	1	0	9
	5	OP50	9	1	0	10
	5	OP50	9	0	1	11
	5	OP50	10	1	0	1
	5	OP50	10	1	0	2
	5	OP50	10	1	0	3
	5	OP50	10	1	0	4
	5	OP50	10	1	0	5
	5	OP50	10	1	0	6
	5	OP50	10	1	0	7
	5	OP50	10	1	0	8
	5	OP50	10	1	0	9
	5	OP50	10	1	0	10
	5	OP50	10	1	0	11
	5	OP50	10	1	0	12
	5	OP50	10	1	0	13
	5	OP50	10	0	1	14
	5	OP50	11	1	0	1
	5	OP50	11	1	0	2
	5	OP50	11	1	0	3
	5	OP50	11	1	0	4
	5	OP50	11	1	0	5
	5	OP50	11	1	0	6
	5	OP50	11	1	0	7
	5	OP50	11	1	0	8
	5	OP50	11	1	0	9
	5	OP50	11	1	0	10
	5	OP50	11	1	0	11
	5	OP50	11	1	0	12
	5	OP50	11	1	0	13
	5	OP50	11	1	0	14
	5	OP50	11	0	1	15
	5	OP50	12	1	0	1
	5	OP50	12	1	0	2
	5	OP50	12	1	0	3
	5	OP50	12	1	0	4
	5	OP50	12	1	0	5
	5	OP50	12	1	0	6
	5	OP50	12	1	0	7
	5	OP50	12	1	0	8
	5	OP50	12	1	0	9
	5	OP50	12	1	0	10
	5	OP50	12	1	0	11
	5	OP50	12	1	0	12
	5	OP50	12	1	0	13
	5	OP50	12	1	0	14
	5	OP50	12	1	0	15
	5	OP50	12	0	1	16
	5	OP50	13	1	0	1
	5	OP50	13	1	0	2
	5	OP50	13	1	0	3
	5	OP50	13	1	0	4
	5	OP50	13	1	0	5
	5	OP50	13	1	0	6
	5	OP50	13	1	0	7
	5	OP50	13	1	0	8
	5	OP50	13	1	0	9
	5	OP50	13	1	0	10
	5	OP50	13	1	0	11
	5	OP50	13	1	0	12
	5	OP50	13	0	1	13
	5	OP50	14	1	0	1
	5	OP50	14	1	0	2
	5	OP50	14	1	0	3
	5	OP50	14	1	0	4
	5	OP50	14	1	0	5
	5	OP50	14	1	0	6
	5	OP50	14	1	0	7
	5	OP50	14	1	0	8
	5	OP50	14	1	0	9
	5	OP50	14	1	0	10
	5	OP50	14	1	0	11
	5	OP50	14	1	0	12
	5	OP50	14	1	0	13
	5	OP50	14	0	1	14
	5	OP50	15	1	0	1
	5	OP50	15	1	0	2
	5	OP50	15	1	0	3
	5	OP50	15	1	0	4
	5	OP50	15	1	0	5
	5	OP50	15	1	0	6
	5	OP50	15	1	0	7
	5	OP50	15	1	0	8
	5	OP50	15	1	0	9
	5	OP50	15	1	0	10
	5	OP50	15	1	0	11
	5	OP50	15	1	0	12
	5	OP50	15	1	0	13
	5	OP50	15	1	0	14
	5	OP50	15	0	1	15
	5	OP50	16	1	0	1
	5	OP50	16	1	0	2
	5	OP50	16	1	0	3
	5	OP50	16	1	0	4
	5	OP50	16	1	0	5
	5	OP50	16	1	0	6
	5	OP50	16	1	0	7
	5	OP50	16	1	0	8
	5	OP50	16	1	0	9
	5	OP50	16	1	0	10
	5	OP50	16	1	0	11
	5	OP50	16	1	0	12
	5	OP50	16	1	0	13
	5	OP50	16	1	0	14
	5	OP50	16	1	0	15
	5	OP50	16	1	0	16
	5	OP50	16	1	0	17
	5	OP50	16	0	1	18
	5	OP50	17	1	0	1
	5	OP50	17	1	0	2
	5	OP50	17	1	0	3
	5	OP50	17	1	0	4
	5	OP50	17	1	0	5
	5	OP50	17	1	0	6
	5	OP50	17	1	0	7
	5	OP50	17	1	0	8
	5	OP50	17	1	0	9
	5	OP50	17	1	0	10
	5	OP50	17	1	0	11
	5	OP50	17	1	0	12
	5	OP50	17	1	0	13
	5	OP50	17	1	0	14
	5	OP50	17	1	0	15
	5	OP50	17	0	1	16
	5	OP50	18	1	0	1
	5	OP50	18	1	0	2
	5	OP50	18	1	0	3
	5	OP50	18	1	0	4
	5	OP50	18	1	0	5
	5	OP50	18	1	0	6
	5	OP50	18	1	0	7
	5	OP50	18	1	0	8
	5	OP50	18	1	0	9
	5	OP50	18	1	0	10
	5	OP50	18	1	0	11
	5	OP50	18	1	0	12
	5	OP50	18	0	1	13
	5	OP50	19	1	0	1
	5	OP50	19	1	0	2
	5	OP50	19	1	0	3
	5	OP50	19	1	0	4
	5	OP50	19	1	0	5
	5	OP50	19	1	0	6
	5	OP50	19	1	0	7
	5	OP50	19	1	0	8
	5	OP50	19	1	0	9
	5	OP50	19	1	0	10
	5	OP50	19	0	1	11
	5	OP50	20	1	0	1
	5	OP50	20	1	0	2
	5	OP50	20	1	0	3
	5	OP50	20	1	0	4
	5	OP50	20	1	0	5
	5	OP50	20	1	0	6
	5	OP50	20	1	0	7
	5	OP50	20	1	0	8
	5	OP50	20	1	0	9
	5	OP50	20	1	0	10
	5	OP50	20	1	0	11
	5	OP50	20	1	0	12
	5	OP50	20	0	1	13
	5	MYb11	1	1	0	1
	5	MYb11	1	1	0	2
	5	MYb11	1	1	0	3
	5	MYb11	1	1	0	4
	5	MYb11	1	1	0	5
	5	MYb11	1	1	0	6
	5	MYb11	1	1	0	7
	5	MYb11	1	0	1	8
	5	MYb11	2	1	0	1
	5	MYb11	2	1	0	2
	5	MYb11	2	1	0	3
	5	MYb11	2	1	0	4
	5	MYb11	2	1	0	5
	5	MYb11	2	1	0	6
	5	MYb11	2	1	0	7
	5	MYb11	2	1	0	8
	5	MYb11	2	1	0	9
	5	MYb11	2	0	1	10
	5	MYb11	3	1	0	1
	5	MYb11	3	1	0	2
	5	MYb11	3	1	0	3
	5	MYb11	3	1	0	4
	5	MYb11	3	1	0	5
	5	MYb11	3	1	0	6
	5	MYb11	3	1	0	7
	5	MYb11	3	1	0	8
	5	MYb11	3	1	0	9
	5	MYb11	3	1	0	10
	5	MYb11	3	1	0	11
	5	MYb11	3	0	1	12
	5	MYb11	4	1	0	1
	5	MYb11	4	1	0	2
	5	MYb11	4	1	0	3
	5	MYb11	4	1	0	4
	5	MYb11	4	1	0	5
	5	MYb11	4	1	0	6
	5	MYb11	4	1	0	7
	5	MYb11	4	1	0	8
	5	MYb11	4	1	0	9
	5	MYb11	4	1	0	10
	5	MYb11	4	1	0	11
	5	MYb11	4	1	0	12
	5	MYb11	4	0	1	13
	5	MYb11	5	1	0	1
	5	MYb11	5	1	0	2
	5	MYb11	5	1	0	3
	5	MYb11	5	1	0	4
	5	MYb11	5	1	0	5
	5	MYb11	5	1	0	6
	5	MYb11	5	1	0	7
	5	MYb11	5	1	0	8
	5	MYb11	5	1	0	9
	5	MYb11	5	1	0	10
	5	MYb11	5	1	0	11
	5	MYb11	5	0	1	12
	5	MYb11	6	1	0	1
	5	MYb11	6	1	0	2
	5	MYb11	6	1	0	3
	5	MYb11	6	1	0	4
	5	MYb11	6	1	0	5
	5	MYb11	6	1	0	6
	5	MYb11	6	1	0	7
	5	MYb11	6	1	0	8
	5	MYb11	6	1	0	9
	5	MYb11	6	1	0	10
	5	MYb11	6	0	1	11
	5	MYb11	7	1	0	1
	5	MYb11	7	1	0	2
	5	MYb11	7	1	0	3
	5	MYb11	7	1	0	4
	5	MYb11	7	1	0	5
	5	MYb11	7	1	0	6
	5	MYb11	7	1	0	7
	5	MYb11	7	1	0	8
	5	MYb11	7	1	0	9
	5	MYb11	7	1	0	10
	5	MYb11	7	1	0	11
	5	MYb11	7	1	0	12
	5	MYb11	7	1	0	13
	5	MYb11	7	1	0	14
	5	MYb11	7	1	0	15
	5	MYb11	7	1	0	16
	5	MYb11	7	1	0	17
	5	MYb11	7	1	0	18
	5	MYb11	7	0	1	19
	5	MYb11	8	1	0	1
	5	MYb11	8	1	0	2
	5	MYb11	8	1	0	3
	5	MYb11	8	1	0	4
	5	MYb11	8	1	0	5
	5	MYb11	8	1	0	6
	5	MYb11	8	1	0	7
	5	MYb11	8	1	0	8
	5	MYb11	8	0	1	9
	5	MYb11	9	1	0	1
	5	MYb11	9	1	0	2
	5	MYb11	9	1	0	3
	5	MYb11	9	1	0	4
	5	MYb11	9	1	0	5
	5	MYb11	9	1	0	6
	5	MYb11	9	1	0	7
	5	MYb11	9	1	0	8
	5	MYb11	9	1	0	9
	5	MYb11	9	1	0	10
	5	MYb11	9	1	0	11
	5	MYb11	9	1	0	12
	5	MYb11	9	1	0	13
	5	MYb11	9	1	0	14
	5	MYb11	9	0	1	15
	5	MYb11	10	1	0	1
	5	MYb11	10	1	0	2
	5	MYb11	10	1	0	3
	5	MYb11	10	1	0	4
	5	MYb11	10	1	0	5
	5	MYb11	10	1	0	6
	5	MYb11	10	1	0	7
	5	MYb11	10	1	0	8
	5	MYb11	10	0	1	9
	5	MYb11	11	1	0	1
	5	MYb11	11	1	0	2
	5	MYb11	11	1	0	3
	5	MYb11	11	1	0	4
	5	MYb11	11	1	0	5
	5	MYb11	11	1	0	6
	5	MYb11	11	0	1	7
	5	MYb11	12	1	0	1
	5	MYb11	12	1	0	2
	5	MYb11	12	1	0	3
	5	MYb11	12	1	0	4
	5	MYb11	12	1	0	5
	5	MYb11	12	1	0	6
	5	MYb11	12	1	0	7
	5	MYb11	12	0	1	8
	5	MYb11	13	1	0	1
	5	MYb11	13	1	0	2
	5	MYb11	13	1	0	3
	5	MYb11	13	1	0	4
	5	MYb11	13	1	0	5
	5	MYb11	13	1	0	6
	5	MYb11	13	1	0	7
	5	MYb11	13	1	0	8
	5	MYb11	13	1	0	9
	5	MYb11	13	0	1	10
	5	MYb11	14	1	0	1
	5	MYb11	14	1	0	2
	5	MYb11	14	1	0	3
	5	MYb11	14	1	0	4
	5	MYb11	14	1	0	5
	5	MYb11	14	1	0	6
	5	MYb11	14	1	0	7
	5	MYb11	14	1	0	8
	5	MYb11	14	1	0	9
	5	MYb11	14	1	0	10
	5	MYb11	14	1	0	11
	5	MYb11	14	1	0	12
	5	MYb11	14	1	0	13
	5	MYb11	14	1	0	14
	5	MYb11	14	1	0	15
	5	MYb11	14	1	0	16
	5	MYb11	14	1	0	17
	5	MYb11	14	1	0	18
	5	MYb11	14	1	0	19
	5	MYb11	14	0	0	20
	5	MYb11	15	1	0	1
	5	MYb11	15	1	0	2
	5	MYb11	15	1	0	3
	5	MYb11	15	1	0	4
	5	MYb11	15	1	0	5
	5	MYb11	15	1	0	6
	5	MYb11	15	1	0	7
	5	MYb11	15	1	0	8
	5	MYb11	15	1	0	9
	5	MYb11	15	1	0	10
	5	MYb11	15	1	0	11
	5	MYb11	15	0	1	12
	5	MYb11	16	1	0	1
	5	MYb11	16	1	0	2
	5	MYb11	16	1	0	3
	5	MYb11	16	1	0	4
	5	MYb11	16	1	0	5
	5	MYb11	16	1	0	6
	5	MYb11	16	1	0	7
	5	MYb11	16	1	0	8
	5	MYb11	16	1	0	9
	5	MYb11	16	1	0	10
	5	MYb11	16	0	1	11
	5	MYb11	17	1	0	1
	5	MYb11	17	1	0	2
	5	MYb11	17	1	0	3
	5	MYb11	17	1	0	4
	5	MYb11	17	1	0	5
	5	MYb11	17	1	0	6
	5	MYb11	17	1	0	7
	5	MYb11	17	1	0	8
	5	MYb11	17	1	0	9
	5	MYb11	17	1	0	10
	5	MYb11	17	0	1	11
	5	MYb11	18	1	0	1
	5	MYb11	18	1	0	2
	5	MYb11	18	1	0	3
	5	MYb11	18	1	0	4
	5	MYb11	18	1	0	5
	5	MYb11	18	1	0	6
	5	MYb11	18	1	0	7
	5	MYb11	18	1	0	8
	5	MYb11	18	1	0	9
	5	MYb11	18	1	0	10
	5	MYb11	18	1	0	11
	5	MYb11	18	0	1	12
	5	MYb11	19	1	0	1
	5	MYb11	19	1	0	2
	5	MYb11	19	1	0	3
	5	MYb11	19	0	1	4
	5	MYb11	20	1	0	1
	5	MYb11	20	1	0	2
	5	MYb11	20	1	0	3
	5	MYb11	20	1	0	4
	5	MYb11	20	1	0	5
	5	MYb11	20	1	0	6
	5	MYb11	20	1	0	7
	5	MYb11	20	1	0	8
	5	MYb11	20	1	0	9
	5	MYb11	20	1	0	10
	5	MYb11	20	1	0	11
	5	MYb11	20	0	1	12
	6	MYb11	1	1	0	1
	6	MYb11	1	1	0	2
	6	MYb11	1	1	0	3
	6	MYb11	1	1	0	4
	6	MYb11	1	1	0	5
	6	MYb11	1	1	0	6
	6	MYb11	1	1	0	7
	6	MYb11	1	1	0	8
	6	MYb11	1	1	0	9
	6	MYb11	1	0	1	10
	6	MYb11	2	1	0	1
	6	MYb11	2	1	0	2
	6	MYb11	2	1	0	3
	6	MYb11	2	1	0	4
	6	MYb11	2	1	0	5
	6	MYb11	2	1	0	6
	6	MYb11	2	1	0	7
	6	MYb11	2	1	0	8
	6	MYb11	2	1	0	9
	6	MYb11	2	1	0	10
	6	MYb11	2	1	0	11
	6	MYb11	2	1	0	12
	6	MYb11	2	1	0	13
	6	MYb11	2	1	0	14
	6	MYb11	2	1	0	15
	6	MYb11	2	1	0	16
	6	MYb11	2	1	0	17
	6	MYb11	2	1	0	18
	6	MYb11	2	1	0	19
	6	MYb11	2	1	0	20
	6	MYb11	2	0	1	21
	6	MYb11	3	1	0	1
	6	MYb11	3	1	0	2
	6	MYb11	3	1	0	3
	6	MYb11	3	1	0	4
	6	MYb11	3	1	0	5
	6	MYb11	3	1	0	6
	6	MYb11	3	1	0	7
	6	MYb11	3	1	0	8
	6	MYb11	3	1	0	9
	6	MYb11	3	0	1	10
	6	MYb11	4	1	0	1
	6	MYb11	4	1	0	2
	6	MYb11	4	1	0	3
	6	MYb11	4	1	0	4
	6	MYb11	4	1	0	5
	6	MYb11	4	1	0	6
	6	MYb11	4	1	0	7
	6	MYb11	4	1	0	8
	6	MYb11	4	1	0	9
	6	MYb11	4	1	0	10
	6	MYb11	4	1	0	11
	6	MYb11	4	1	0	12
	6	MYb11	4	1	0	13
	6	MYb11	4	1	0	14
	6	MYb11	4	1	0	15
	6	MYb11	4	0	1	16
	6	MYb11	5	1	0	1
	6	MYb11	5	1	0	2
	6	MYb11	5	1	0	3
	6	MYb11	5	1	0	4
	6	MYb11	5	1	0	5
	6	MYb11	5	1	0	6
	6	MYb11	5	1	0	7
	6	MYb11	5	1	0	8
	6	MYb11	5	1	0	9
	6	MYb11	5	1	0	10
	6	MYb11	5	1	0	11
	6	MYb11	5	1	0	12
	6	MYb11	5	1	0	13
	6	MYb11	5	1	0	14
	6	MYb11	6	1	0	1
	6	MYb11	6	1	0	2
	6	MYb11	6	1	0	3
	6	MYb11	6	1	0	4
	6	MYb11	6	1	0	5
	6	MYb11	6	1	0	6
	6	MYb11	6	1	0	7
	6	MYb11	6	1	0	8
	6	MYb11	6	1	0	9
	6	MYb11	6	1	0	10
	6	MYb11	6	1	0	11
	6	MYb11	6	1	0	12
	6	MYb11	6	1	0	13
	6	MYb11	6	1	0	14
	6	MYb11	6	1	0	15
	6	MYb11	6	1	0	16
	6	MYb11	6	1	0	17
	6	MYb11	6	1	0	18
	6	MYb11	6	0	1	19
	6	MYb11	7	1	0	1
	6	MYb11	7	1	0	2
	6	MYb11	7	1	0	3
	6	MYb11	7	1	0	4
	6	MYb11	7	1	0	5
	6	MYb11	7	1	0	6
	6	MYb11	7	1	0	7
	6	MYb11	7	1	0	8
	6	MYb11	7	1	0	9
	6	MYb11	7	1	0	10
	6	MYb11	7	1	0	11
	6	MYb11	7	1	0	12
	6	MYb11	7	1	0	13
	6	MYb11	7	1	0	14
	6	MYb11	7	1	0	15
	6	MYb11	7	1	0	16
	6	MYb11	7	0	1	17
	6	MYb11	8	1	0	1
	6	MYb11	8	1	0	2
	6	MYb11	8	1	0	3
	6	MYb11	8	1	0	4
	6	MYb11	8	1	0	5
	6	MYb11	8	1	0	6
	6	MYb11	8	1	0	7
	6	MYb11	8	1	0	8
	6	MYb11	8	1	0	9
	6	MYb11	8	0	1	10
	6	MYb11	9	1	0	1
	6	MYb11	9	1	0	2
	6	MYb11	9	1	0	3
	6	MYb11	9	1	0	4
	6	MYb11	9	1	0	5
	6	MYb11	9	1	0	6
	6	MYb11	9	1	0	7
	6	MYb11	9	1	0	8
	6	MYb11	9	1	0	9
	6	MYb11	9	1	0	10
	6	MYb11	9	1	0	11
	6	MYb11	9	0	1	12
	6	MYb11	10	1	0	1
	6	MYb11	10	1	0	2
	6	MYb11	10	1	0	3
	6	MYb11	10	1	0	4
	6	MYb11	10	1	0	5
	6	MYb11	10	1	0	6
	6	MYb11	10	1	0	7
	6	MYb11	10	1	0	8
	6	MYb11	10	1	0	9
	6	MYb11	10	1	0	10
	6	MYb11	10	1	0	11
	6	MYb11	10	1	0	12
	6	MYb11	10	1	0	13
	6	MYb11	10	1	0	14
	6	MYb11	11	1	0	1
	6	MYb11	11	1	0	2
	6	MYb11	11	1	0	3
	6	MYb11	11	1	0	4
	6	MYb11	11	1	0	5
	6	MYb11	11	1	0	6
	6	MYb11	11	1	0	7
	6	MYb11	11	1	0	8
	6	MYb11	11	0	1	9
	6	MYb11	12	1	0	1
	6	MYb11	12	1	0	2
	6	MYb11	12	1	0	3
	6	MYb11	12	1	0	4
	6	MYb11	12	1	0	5
	6	MYb11	12	1	0	6
	6	MYb11	12	1	0	7
	6	MYb11	12	0	1	8
	6	MYb11	13	1	0	1
	6	MYb11	13	1	0	2
	6	MYb11	13	1	0	3
	6	MYb11	13	1	0	4
	6	MYb11	13	1	0	5
	6	MYb11	13	1	0	6
	6	MYb11	13	1	0	7
	6	MYb11	13	1	0	8
	6	MYb11	13	1	0	9
	6	MYb11	13	0	1	10
	6	MYb11	14	1	0	1
	6	MYb11	14	1	0	2
	6	MYb11	14	1	0	3
	6	MYb11	14	1	0	4
	6	MYb11	14	1	0	5
	6	MYb11	14	1	0	6
	6	MYb11	14	1	0	7
	6	MYb11	14	1	0	8
	6	MYb11	14	1	0	9
	6	MYb11	14	1	0	10
	6	MYb11	14	1	0	11
	6	MYb11	14	1	0	12
	6	MYb11	14	1	0	13
	6	MYb11	14	1	0	14
	6	MYb11	14	0	1	15
[truncated: 338 more rows]

## Sheet: Figure 1B_stats
Figure 1B
pooled data
		comparison	p-value	asterisk	test	correction
		OP50 vs MYb11	0.0027	**	log-Rank test	FDR
		OP50 vs MYb115	0.079		log-Rank test	FDR
individual life span experiments
	run	comparison	p-value	asterisk	test	correction	technical replicates	worm number/plate
	1	OP50 vs MYb11	0.024	*	log-Rank test	FDR	6	30
	1	OP50 vs MYb115	0.22		log-Rank test	FDR	6	30
	2	OP50 vs MYb11	0.851		log-Rank test	FDR	6	30
	2	OP50 vs MYb115	0.029	*	log-Rank test	FDR	6	30
	3	OP50 vs MYb115	0.11		log-Rank test	FDR	15	1
	4	OP50 vs MYb115	1.5e-07	****	log-Rank test	FDR	4	30
	5	OP50 vs MYb11	0.034	*	log-Rank test	FDR	20	1
	6	OP50 vs MYb11	0.81		log-Rank test	FDR	20	1
Median and Max Lifespan are based on logrank test of the Kaplan Meier estimate.
		Median Lifespan
		OP50	MYb11	MYb115
	run 1	15	11	14
	run 2	12	12	11
	run 3	10	/	10
	run 4	14	/	11
	run 5	14	11	/
	run 6	12.5	13	/
		Max. Lifespan
		OP50	MYb11	MYb115
	run 1	25	26	24
	run 2	22	24	23
	run 3	19	17	/
	run 4	22	/	21
	run 5	18	20	/
	run 6	19	21	/

## Sheet: Figure 2E
Figure 2E
Worm bacterial colonization upon growth on each of the microbiota isolates P. lurida MYb11, P. fluorscens MYb115 and the control E. coli OP50
bac	worm	CFU_worm	CFU_sup	rep	dl	factor
OP50	11	0	0	1	10	6
OP50	30	3	0	2	10	6
OP50	32	3	0	3	10	6
OP50	21	2	0	4	10	6
MYb11	17	118	0	1	10	6
MYb11	23	96	0	2	10	6
MYb11	41	85	0	3	10	6
MYb11	30	64	0	4	10	6
MYb115	18	19	0	1	10	6
MYb115	15	47	0	2	10	6
MYb115	31	181	0	3	10	6
MYb115	8	12	0	4	10	6

## Sheet: Figure 2E_stats
Figure 2E
graph	run	comparison	p-value	asterisk	test	correction
displayed	1	OP50 vs MYb11	0.0142857	*	Wilcoxon rank sum	FDR
displayed	1	OP50 vs MYb115	0.0142857	*	Wilcoxon rank sum	FDR

## Sheet: Figure 3A
Figure 3A
Worm survival proportion on micrbbiota isolates P. lurida MYb11, P. fluorscens MYb115 and E. coli OP50 when challenged with different concentrations of Bt679 spores
Treatment	Bacterial Strain	Bacterial Concentration	Alive	Dead	Total	Survival
MYb11	BT679	1:50	35	0	35	1
MYb11	BT679	1:50	32	0	32	1
MYb11	BT679	1:50	41	1	42	0.976
MYb11	BT679	1:50	32	0	32	1
MYb11	BT679	1:25	29	1	30	0.967
MYb11	BT679	1:25	38	4	42	0.905
MYb11	BT679	1:25	33	1	34	0.971
MYb11	BT679	1:25	39	0	39	1
MYb11	BT679	1:5	3	18	21	0.143
MYb11	BT679	1:5	3	38	41	0.073
MYb11	BT679	1:5	0	25	25	0
MYb11	BT679	1:5	5	27	32	0.156
MYb11	BT407	1:5	33	0	33	1
MYb11	BT407	1:5	32	0	32	1
MYb11	BT407	1:5	30	0	30	1
MYb11	BT407	1:5	32	0	32	1
MYb115	BT679	1:50	28	2	30	0.933
MYb115	BT679	1:50	42	1	43	0.977
MYb115	BT679	1:50	37	0	37	1
MYb115	BT679	1:50	32	0	32	1
MYb115	BT679	1:25	38	6	44	0.864
MYb115	BT679	1:25	34	4	38	0.895
MYb115	BT679	1:25	31	3	34	0.912
MYb115	BT679	1:25	29	6	35	0.829
MYb115	BT679	1:5	13	16	29	0.448
MYb115	BT679	1:5	20	10	30	0.667
MYb115	BT679	1:5	15	14	29	0.517
MYb115	BT679	1:5	10	18	28	0.357
MYb115	BT407	1:5	40	0	40	1
MYb115	BT407	1:5	41	0	41	1
MYb115	BT407	1:5	35	1	36	0.972
MYb115	BT407	1:5	36	0	36	1
OP50	BT679	1:50	27	14	41	0.659
OP50	BT679	1:50	25	10	35	0.714
OP50	BT679	1:50	23	13	36	0.639
OP50	BT679	1:50	22	9	31	0.71
OP50	BT679	1:25	10	23	33	0.303
OP50	BT679	1:25	11	27	38	0.289
OP50	BT679	1:25	15	24	39	0.385
OP50	BT679	1:25	6	29	35	0.171
OP50	BT679	1:5	2	24	26	0.077
OP50	BT679	1:5	4	22	26	0.154
OP50	BT679	1:5	1	29	30	0.033
OP50	BT679	1:5	0	31	31	0
OP50	BT407	1:5	42	0	42	1
OP50	BT407	1:5	42	0	42	1
OP50	BT407	1:5	42	0	42	1
OP50	BT407	1:5	45	0	45	1
Additional Run #2
Treatment	Bacterial Strain	Bacterial concentration	Alive	Dead	Total	Survival
MYb11	BT679	01:05:00	4	16	20	0.2
MYb11	BT679	01:05:00	3	24	27	0.111111
MYb11	BT679	01:05:00	6	23	29	0.206897
MYb11	BT679	01:05:00	0	27	27	0
MYb11	BT679	01:10:00	11	14	25	0.44
MYb11	BT679	01:10:00	12	12	24	0.5
MYb11	BT679	01:10:00	15	7	22	0.681818
MYb11	BT679	01:10:00	9	15	24	0.375
MYb11	BT679	01:25:00	22	3	25	0.88
MYb11	BT679	01:25:00	28	1	29	0.965517
MYb11	BT679	01:25:00	23	3	26	0.884615
MYb11	BT679	01:25:00	29	0	29	1
MYb11	BT679	01:50:00	27	0	27	1
MYb11	BT679	01:50:00	29	1	30	0.966667
MYb11	BT679	01:50:00	27	0	27	1
MYb11	BT679	01:50:00	29	1	30	0.966667
MYb115	BT679	01:05:00	7	18	25	0.28
MYb115	BT679	01:05:00	4	27	31	0.129032
MYb115	BT679	01:05:00	11	15	26	0.423077
MYb115	BT679	01:05:00	4	24	28	0.142857
MYb115	BT679	01:10:00	8	20	28	0.285714
MYb115	BT679	01:10:00	0	28	28	0
MYb115	BT679	01:10:00	13	12	25	0.52
MYb115	BT679	01:10:00	17	12	29	0.586207
MYb115	BT679	01:25:00	4	25	29	0.137931
MYb115	BT679	01:25:00	10	12	22	0.454545
MYb115	BT679	01:25:00	4	27	31	0.129032
MYb115	BT679	01:25:00	7	21	28	0.25
MYb115	BT679	01:50:00	3	31	34	0.088235
MYb115	BT679	01:50:00	9	21	30	0.3
MYb115	BT679	01:50:00	6	19	25	0.24
MYb115	BT679	01:50:00	33	0	33	1
OP50	BT679	01:05:00	7	20	27	0.259259
OP50	BT679	01:05:00	3	24	27	0.111111
OP50	BT679	01:05:00	14	13	27	0.518519
OP50	BT679	01:05:00	14	14	28	0.5
OP50	BT679	01:10:00	5	23	28	0.178571
OP50	BT679	01:10:00	3	22	25	0.12
OP50	BT679	01:10:00	7	22	29	0.241379
OP50	BT679	01:10:00	5	12	17	0.294118
OP50	BT679	01:25:00	24	10	34	0.705882
OP50	BT679	01:25:00	13	15	28	0.464286
OP50	BT679	01:25:00	7	18	25	0.28
OP50	BT679	01:25:00	19	10	29	0.655172
OP50	BT679	01:50:00	19	6	25	0.76
OP50	BT679	01:50:00	18	7	25	0.72
OP50	BT679	01:50:00	16	7	23	0.695652
OP50	BT679	01:50:00	14	10	24	0.583333
MYb11	BT407	01:05:00	27	0	27	1
MYb11	BT407	01:05:00	30	0	30	1
MYb11	BT407	01:05:00	27	0	27	1
MYb11	BT407	01:05:00	38	0	38	1
MYb115	BT407	01:05:00	37	0	37	1
MYb115	BT407	01:05:00	29	0	29	1
MYb115	BT407	01:05:00	27	1	28	0.964286
MYb115	BT407	01:05:00	29	0	29	1
OP50	BT407	01:05:00	26	0	26	1
OP50	BT407	01:05:00	33	0	33	1
OP50	BT407	01:05:00	33	0	33	1
OP50	BT407	01:05:00	28	0	28	1
Additional Run #3
Treatment	Bacterial Strain	Bacterial []	Alive	Dead	Total	Survival
MYb11	BT679	1:5	7	15	22	0.318182
MYb11	BT679	1:5	9	10	19	0.473684
MYb11	BT679	1:5	3	14	17	0.176471
MYb11	BT679	1:5	11	1	12	0.916667
MYb11	BT679	01:10:00	13	5	18	0.722222
MYb11	BT679	01:10:00	12	6	18	0.666667
MYb11	BT679	01:10:00	1	9	10	0.1
MYb11	BT679	01:10:00	7	20	27	0.259259
MYb11	BT679	01:25:00	21	3	24	0.875
MYb11	BT679	01:25:00	26	2	28	0.928571
MYb11	BT679	01:25:00	22	8	30	0.733333
MYb11	BT679	01:25:00	15	2	17	0.882353
MYb11	BT679	01:50:00	15	0	15	1
MYb11	BT679	01:50:00	32	0	32	1
MYb11	BT679	01:50:00	27	1	28	0.964286
MYb11	BT679	01:50:00	28	2	30	0.933333
MYb115	BT679	1:5	4	16	20	0.2
MYb115	BT679	1:5	8	7	15	0.533333
MYb115	BT679	1:5	4	18	22	0.181818
MYb115	BT679	1:5	4	8	12	0.333333
MYb115	BT679	01:10:00	23	5	28	0.821429
MYb115	BT679	01:10:00	11	4	15	0.733333
MYb115	BT679	01:10:00	13	9	22	0.590909
MYb115	BT679	01:10:00	15	9	24	0.625
MYb115	BT679	01:25:00	17	4	21	0.809524
MYb115	BT679	01:25:00	31	1	32	0.96875
MYb115	BT679	01:25:00	23	0	23	1
MYb115	BT679	01:25:00	23	6	29	0.793103
MYb115	BT679	01:50:00	7	0	7	1
MYb115	BT679	01:50:00	19	1	20	0.95
MYb115	BT679	01:50:00	29	2	31	0.935484
MYb115	BT679	01:50:00	20	0	20	1
OP50	BT679	1:5	1	6	7	0.142857
OP50	BT679	1:5	1	6	7	0.142857
OP50	BT679	1:5	0	12	12	0
OP50	BT679	1:5	0	13	13	0
OP50	BT679	01:10:00	7	9	16	0.4375
OP50	BT679	01:10:00	1	11	12	0.083333
OP50	BT679	01:10:00	18	8	26	0.692308
OP50	BT679	01:10:00	18	8	26	0.692308
OP50	BT679	01:25:00	2	11	13	0.153846
OP50	BT679	01:25:00	0	15	15	0
OP50	BT679	01:25:00	18	3	21	0.857143
OP50	BT679	01:25:00	7	18	25	0.28
OP50	BT679	01:50:00	20	3	23	0.869565
OP50	BT679	01:50:00	2	10	12	0.166667
OP50	BT679	01:50:00	17	5	22	0.772727
OP50	BT679	01:50:00	7	16	23	0.304348

## Sheet: Figure 3B
Figure 3B
Worm survival proportion on microbiota isolates P. lurida MYb11, P. fluorscens MYb115 and E. coli OP50 when challenged with different concentrations of Bt679 spores
Treatment	Toxin	Dilution	Replicate	Alive	Dead	Total	Survival
MYb11	yes	1:1000	1	34	0	34	1
MYb11	yes	1:1000	2	25	2	27	0.926
MYb11	yes	1:1000	3	31	0	31	1
MYb11	yes	1:1000	4	31	0	31	1
MYb11	yes	1:100	1	12	18	30	0.4
MYb11	yes	1:100	2	12	8	20	0.6
MYb11	yes	1:100	3	14	11	25	0.56
MYb11	yes	1:100	4	21	5	26	0.808
MYb11	yes	1:50	1	13	39	52	0.25
MYb11	yes	1:50	2	13	12	25	0.52
MYb11	yes	1:50	3	24	13	37	0.649
MYb11	yes	1:50	4	11	11	22	0.5
MYb11	yes	1:25	1	8	22	30	0.267
MYb11	yes	1:25	2	9	16	25	0.36
MYb11	yes	1:25	3	9	15	24	0.375
MYb11	yes	1:25	4	13	14	27	0.481
MYb11	yes	1:10	1	7	16	23	0.304
MYb11	yes	1:10	2	11	16	27	0.407
MYb11	yes	1:10	3	9	17	26	0.346
MYb11	yes	1:10	4	12	18	30	0.4
MYb11	no	0	1	37	0	37	1
MYb11	no	0	2	38	0	38	1
MYb11	no	0	3	35	0	35	1
MYb11	no	0	4	41	0	41	1
MYb115	yes	1:1000	1	29	0	29	1
MYb115	yes	1:1000	2	30	1	31	0.968
MYb115	yes	1:1000	3	33	0	33	1
MYb115	yes	1:1000	4	36	4	40	0.9
MYb115	yes	1:100	1	33	2	35	0.943
MYb115	yes	1:100	2	30	5	35	0.857
MYb115	yes	1:100	3	24	7	31	0.774
MYb115	yes	1:100	4	22	3	25	0.88
MYb115	yes	1:50	1	26	15	41	0.634
MYb115	yes	1:50	2	26	7	33	0.788
MYb115	yes	1:50	3	29	6	35	0.829
MYb115	yes	1:50	4	36	1	37	0.973
MYb115	yes	1:25	1	32	1	33	0.97
MYb115	yes	1:25	2	41	9	50	0.82
MYb115	yes	1:25	3	24	8	32	0.75
MYb115	yes	1:25	4	16	13	29	0.552
MYb115	yes	1:10	1	26	5	31	0.839
MYb115	yes	1:10	2	25	7	32	0.781
MYb115	yes	1:10	3	41	9	50	0.82
MYb115	yes	1:10	4	24	2	26	0.923
MYb115	no	0	1	32	0	32	1
MYb115	no	0	2	35	0	35	1
MYb115	no	0	3	41	0	41	1
MYb115	no	0	4	38	0	38	1
OP50	yes	1:1000	1	34	0	34	1
OP50	yes	1:1000	2	33	1	34	0.971
OP50	yes	1:1000	3	29	0	29	1
OP50	yes	1:1000	4	31	0	31	1
OP50	yes	1:100	1	27	6	33	0.818
OP50	yes	1:100	2	30	5	35	0.857
OP50	yes	1:100	3	22	3	25	0.88
OP50	yes	1:100	4	31	6	37	0.838
OP50	yes	1:50	1	26	9	35	0.743
OP50	yes	1:50	2	26	5	31	0.839
OP50	yes	1:50	3	26	6	32	0.813
OP50	yes	1:50	4	29	2	31	0.935
OP50	yes	1:25	1	32	7	39	0.821
OP50	yes	1:25	2	23	8	31	0.742
OP50	yes	1:25	3	31	5	36	0.861
OP50	yes	1:25	4	18	11	29	0.621
OP50	yes	1:10	1	28	7	35	0.8
OP50	yes	1:10	2	26	6	32	0.813
OP50	yes	1:10	3	29	6	35	0.829
OP50	yes	1:10	4	24	5	29	0.828
OP50	no	0	1	37	0	37	1
OP50	no	0	2	32	0	32	1
OP50	no	0	3	35	0	35	1
OP50	no	0	4	33	0	33	1
Additional Run #2
Treatment	Toxin	Dilution	Replicate	Live	Dead	Total	Survival
MYb11	yes	17:40:00	1	26	5	31	0.83871
MYb11	yes	17:40:00	2	23	4	27	0.851852
MYb11	yes	17:40:00	3	35	4	39	0.897436
MYb11	yes	17:40:00	4	35	2	37	0.945946
MYb11	yes	02:40:00	1	15	11	26	0.576923
MYb11	yes	02:40:00	2	7	19	26	0.269231
MYb11	yes	02:40:00	3	16	14	30	0.533333
MYb11	yes	02:40:00	4	15	12	27	0.555556
MYb11	yes	01:50:00	1	6	17	23	0.26087
MYb11	yes	01:50:00	2	9	15	24	0.375
MYb11	yes	01:50:00	3	14	12	26	0.538462
MYb11	yes	01:50:00	4	15	9	24	0.625
MYb11	yes	01:25:00	1	8	21	29	0.275862
MYb11	yes	01:25:00	2	15	12	27	0.555556
MYb11	yes	01:25:00	3	14	11	25	0.56
MYb11	yes	01:25:00	4	17	18	35	0.485714
MYb11	yes	01:10:00	1	7	19	26	0.269231
MYb11	yes	01:10:00	2	14	16	30	0.466667
MYb11	yes	01:10:00	3	6	11	17	0.352941
MYb11	yes	01:10:00	4	14	14	28	0.5
MYb11	no	0	1	32	0	32	1
MYb11	no	0	2	32	0	32	1
MYb11	no	0	3	27	1	28	0.964286
MYb11	no	0	4	36	2	38	0.947368
MYb115	yes	17:40:00	1	33	2	35	0.942857
MYb115	yes	17:40:00	2	37	3	40	0.925
MYb115	yes	17:40:00	3	29	2	31	0.935484
MYb115	yes	17:40:00	4	37	2	39	0.948718
MYb115	yes	02:40:00	1	22	4	26	0.846154
MYb115	yes	02:40:00	2	24	11	35	0.685714
MYb115	yes	02:40:00	3	28	3	31	0.903226
MYb115	yes	02:40:00	4	24	9	33	0.727273
MYb115	yes	01:50:00	1	21	8	29	0.724138
MYb115	yes	01:50:00	2	19	8	27	0.703704
MYb115	yes	01:50:00	3	25	7	32	0.78125
MYb115	yes	01:50:00	4	34	16	50	0.68
MYb115	yes	01:25:00	1	19	7	26	0.730769
MYb115	yes	01:25:00	2	16	14	30	0.533333
MYb115	yes	01:25:00	3	12	14	26	0.461538
MYb115	yes	01:25:00	4	21	16	37	0.567568
MYb115	yes	01:10:00	1	15	18	33	0.454545
MYb115	yes	01:10:00	2	22	9	31	0.709677
MYb115	yes	01:10:00	3	25	7	32	0.78125
MYb115	yes	01:10:00	4	15	17	32	0.46875
MYb115	no	0	1	37	0	37	1
MYb115	no	0	2	34	0	34	1
MYb115	no	0	3	33	0	33	1
MYb115	no	0	4	40	0	40	1
OP50	yes	17:40:00	1	35	0	35	1
OP50	yes	17:40:00	2	30	0	30	1
OP50	yes	17:40:00	3	29	1	30	0.966667
OP50	yes	17:40:00	4	30	0	30	1
OP50	yes	02:40:00	1	37	4	41	0.902439
OP50	yes	02:40:00	2	30	5	35	0.857143
OP50	yes	02:40:00	3	38	2	40	0.95
OP50	yes	02:40:00	4	32	5	37	0.864865
OP50	yes	01:50:00	1	27	3	30	0.9
OP50	yes	01:50:00	2	25	2	27	0.925926
OP50	yes	01:50:00	3	25	3	28	0.892857
OP50	yes	01:50:00	4	16	9	25	0.64
OP50	yes	01:25:00	1	27	6	33	0.818182
OP50	yes	01:25:00	2	27	1	28	0.964286
OP50	yes	01:25:00	3	23	3	26	0.884615
OP50	yes	01:25:00	4	23	7	30	0.766667
OP50	yes	01:10:00	1	25	6	31	0.806452
OP50	yes	01:10:00	2	29	0	29	1
OP50	yes	01:10:00	3	26	3	29	0.896552
OP50	yes	01:10:00	4	27	5	32	0.84375
OP50	no	0	1	43	0	43	1
OP50	no	0	2	38	0	38	1
OP50	no	0	3	34	0	34	1
OP50	no	0	4	37	0	37	1
Additional Run #3
Treatment	Toxin	Dilution	replicate	Live	Dead	Total	Survival
MYb11	yes	17:40:00	1	23	0	23	1
MYb11	yes	17:40:00	2	31	0	31	1
MYb11	yes	17:40:00	3	28	0	28	1
MYb11	yes	17:40:00	4	33	0	33	1
MYb11	yes	02:40:00	1	22	3	25	0.88
MYb11	yes	02:40:00	2	17	17	34	0.5
MYb11	yes	02:40:00	3	18	7	25	0.72
MYb11	yes	02:40:00	4	13	12	25	0.52
MYb11	yes	01:50:00	1	19	11	30	0.633333
MYb11	yes	01:50:00	2	14	11	25	0.56
MYb11	yes	01:50:00	3	16	9	25	0.64
MYb11	yes	01:50:00	4	5	19	24	0.208333
MYb11	yes	01:25:00	1	5	12	17	0.294118
MYb11	yes	01:25:00	2	14	24	38	0.368421
MYb11	yes	01:25:00	3	6	19	25	0.24
MYb11	yes	01:25:00	4	12	22	34	0.352941
MYb11	yes	01:10:00	1	11	19	30	0.366667
MYb11	yes	01:10:00	2	12	12	24	0.5
MYb11	yes	01:10:00	3	13	13	26	0.5
MYb11	yes	01:10:00	4	7	18	25	0.28
MYb11	no	0	1	39	0	39	1
MYb11	no	0	2	32	0	32	1
MYb11	no	0	3	35	0	35	1
MYb11	no	0	4	28	0	28	1
MYb115	yes	17:40:00	1	29	0	29	1
MYb115	yes	17:40:00	2	34	0	34	1
MYb115	yes	17:40:00	3	31	0	31	1
MYb115	yes	17:40:00	4	43	0	43	1
MYb115	yes	02:40:00	1	29	1	30	0.966667
MYb115	yes	02:40:00	2	26	1	27	0.962963
MYb115	yes	02:40:00	3	29	2	31	0.935484
MYb115	yes	02:40:00	4	38	4	42	0.904762
MYb115	yes	01:50:00	1	40	5	45	0.888889
MYb115	yes	01:50:00	2	34	9	43	0.790698
MYb115	yes	01:50:00	3	35	0	35	1
MYb115	yes	01:50:00	4	20	4	24	0.833333
MYb115	yes	01:25:00	1	23	7	30	0.766667
MYb115	yes	01:25:00	2	14	10	24	0.583333
MYb115	yes	01:25:00	3	31	3	34	0.911765
MYb115	yes	01:25:00	4	15	10	25	0.6
MYb115	yes	01:10:00	1	25	13	38	0.657895
MYb115	yes	01:10:00	2	13	10	23	0.565217
MYb115	yes	01:10:00	3	18	8	26	0.692308
MYb115	yes	01:10:00	4	26	6	32	0.8125
MYb115	no	0	1	28	0	28	1
MYb115	no	0	2	37	0	37	1
MYb115	no	0	3	38	0	38	1
MYb115	no	0	4	24	0	24	1
OP50	yes	17:40:00	1	34	1	35	0.971429
OP50	yes	17:40:00	2	33	0	33	1
OP50	yes	17:40:00	3	35	1	36	0.972222
OP50	yes	17:40:00	4	32	0	32	1
OP50	yes	02:40:00	1	20	9	29	0.689655
OP50	yes	02:40:00	2	22	4	26	0.846154
OP50	yes	02:40:00	3	24	4	28	0.857143
OP50	yes	02:40:00	4	25	3	28	0.892857
OP50	yes	01:50:00	1	27	1	28	0.964286
OP50	yes	01:50:00	2	30	4	34	0.882353
OP50	yes	01:50:00	3	27	4	31	0.870968
OP50	yes	01:50:00	4	26	3	29	0.896552
OP50	yes	01:25:00	1	20	10	30	0.666667
OP50	yes	01:25:00	2	25	5	30	0.833333
OP50	yes	01:25:00	3	17	5	22	0.772727
OP50	yes	01:25:00	4	25	0	25	1
OP50	yes	01:10:00	1	20	8	28	0.714286
OP50	yes	01:10:00	2	23	6	29	0.793103
OP50	yes	01:10:00	3	31	3	34	0.911765
OP50	yes	01:10:00	4	21	8	29	0.724138
OP50	no	0	1	30	0	30	1
OP50	no	0	2	34	0	34	1
OP50	no	0	3	29	0	29	1
OP50	no	0	4	31	0	31	1

## Sheet: Figure 3_stats
S Figure 3 A	graph	run	comparison	p-value	asterisk	test	correction
A	displayed	1	OP50 vs MYb11	2e-16	***	GLM, Tukey's HSD test	Bonferroni
A	displayed	1	OP50 vs MYb115	2e-16	***	GLM, Tukey's HSD test	Bonferroni
A	not displayed	2	OP50 vs MYb11	< 2e-8	***	GLM, Tukey's HSD test	Bonferroni
A	not displayed	2	OP50 vs MYb115	0.001851	***	GLM, Tukey's HSD test	Bonferroni
A	not displayed	3	OP50 vs MYb11	7.33e-15	***	GLM, Tukey's HSD test	Bonferroni
A	not displayed	3	OP50 vs MYb115	< 2e-16	***	GLM, Tukey's HSD test	Bonferroni
B	displayed	1	OP50 vs MYb11	2e-16	***	GLM, Tukey's HSD test	Bonferroni
B	displayed	1	OP50 vs MYb115	1		GLM, Tukey's HSD test	Bonferroni
B	not displayed	2	OP50 vs MYb11	< 2e-16	***	GLM, Tukey's HSD test	Bonferroni
B	not displayed	2	OP50 vs MYb115	1.6e-13	***	GLM, Tukey's HSD test	Bonferroni
B	not displayed	3	OP50 vs MYb11	< 2e-16	***	GLM, Tukey's HSD test	Bonferroni
B	not displayed	3	OP50 vs MYb115	1		GLM, Tukey's HSD test	Bonferroni

[truncated: 4 more sheets: Figure S2, Figure S2_stats, Figure S3, Figure S3_stats]
